# Supplementary material for: Bis(2-amino­pyrimidin-1-ium) sulfate
Source: Acta Crystallogr Sect E Struct Rep Online. 2012 Sep 12;68(Pt 10):o2925. doi: 10.1107/S1600536812037725 (PMC3470301; doi:10.1107/S1600536812037725)
Supplement: Supplementary file 1 [file e-68-o2925-sup1.cif]

##############################################################################
#                                                                            #
# This CIF contains the data in a paper accepted for publication in          #
# Acta Crystallographica Section E. It conforms to the requirements of       #
# Notes for Authors for Acta Crystallographica Section E, and has been       #
# peer reviewed under the auspices of the IUCr Commission on Journals.       #
#                                                                            #
# Full details of the Crystallographic Information File format               #
# are given in the paper "The Crystallographic Information File (CIF):       #
# a New Standard Archive File for Crystallography" by S. R. Hall, F. H.      #
# Allen and I. D. Brown [Acta Cryst. (1991), A47, 655-685].                  #
#                                                                            #
# The current version of the core CIF dictionary is obtainable from          #
# ftp://ftp.iucr.org/pub/cif_core.dic.                                       #
#                                                                            #
# Software is freely available for graphical display of the structure(s)     #
# in this CIF. For information consult the CIF software page                 #
# http://www.iucr.org/resources/cif/software.                                #
#                                                                            #
# This file may be used for bona fide research purposes within the           #
# scientific community so long as proper attribution is given to the journal # 
# article from which it was obtained.                                        #
#                                                                            #
##############################################################################
data_I
_audit_creation_method     SHELXL-97
_chemical_name_systematic
;
Bis(2-aminopyrimidin-1-ium) sulfate
;
_chemical_name_common     ?
_chemical_formula_moiety     '2(C4 H6 N3 +), O4 S 2-'
_chemical_formula_sum     'C8 H12 N6 O4 S'
_chemical_formula_iupac     '2C4 H6 N3 +, S O4 2-'
_chemical_formula_weight     288.30
_chemical_melting_point     ?
_symmetry_cell_setting     monoclinic
_symmetry_space_group_name_H-M     'P 21/n'
_symmetry_space_group_name_hall     '-P 2yn'
loop_
    _symmetry_equiv_pos_as_xyz
    'x, y, z'
    '-x+1/2, y+1/2, -z+1/2'
    '-x, -y, -z'
    'x-1/2, -y-1/2, z-1/2'
_cell_length_a     8.1215(8)
_cell_length_b     11.4853(12)
_cell_length_c     13.0407(14)
_cell_angle_alpha     90.00
_cell_angle_beta     97.206(2)
_cell_angle_gamma     90.00
_cell_volume     1206.8(2)
_cell_formula_units_Z     4
_cell_measurement_reflns_used     3511
_cell_measurement_theta_min     2.5265
_cell_measurement_theta_max     26.0025
_cell_measurement_temperature     293(2)
_cell_special_details     ?
_exptl_crystal_description     plate
_exptl_crystal_colour     colourless
_exptl_crystal_size_max     0.45
_exptl_crystal_size_mid     0.29
_exptl_crystal_size_min     0.16
_exptl_crystal_density_diffrn     1.587
_exptl_crystal_density_meas     ?
_exptl_crystal_density_method     'not measured'
_exptl_crystal_F_000     600
_exptl_absorpt_coefficient_mu     0.291
_exptl_absorpt_correction_type     multi-scan
_exptl_absorpt_process_details     '(SADABS; Bruker, 2000)'
_exptl_absorpt_correction_T_min     0.8801
_exptl_absorpt_correction_T_max     0.9549
_exptl_special_details     ?
_diffrn_ambient_temperature     293(2)
_diffrn_radiation_type     MoK\a
_diffrn_radiation_wavelength     0.71073
_diffrn_radiation_source     'fine-focus sealed tube'
_diffrn_radiation_monochromator     graphite
_diffrn_measurement_device_type     'Bruker APEXII CCD area-detector'
_diffrn_measurement_method     '\f & \w scans'
_diffrn_detector_area_resol_mean     ?
_diffrn_reflns_number     6656
_diffrn_reflns_av_R_equivalents     0.0323
_diffrn_reflns_av_sigmaI/netI     0.0284
_diffrn_reflns_theta_min     2.37
_diffrn_reflns_theta_max     26.03
_diffrn_reflns_theta_full     26.03
_diffrn_measured_fraction_theta_max     1.000
_diffrn_measured_fraction_theta_full     1.000
_diffrn_reflns_limit_h_min     -10
_diffrn_reflns_limit_h_max     10
_diffrn_reflns_limit_k_min     -14
_diffrn_reflns_limit_k_max     8
_diffrn_reflns_limit_l_min     -16
_diffrn_reflns_limit_l_max     14
_diffrn_standards_number     ?
_diffrn_standards_interval_count     ?
_diffrn_standards_interval_time     ?
_diffrn_standards_decay_%     0
_refine_special_details
;
Refinement of <i>F</i>^2^ against ALL reflections. The weighted <i>R</i>-factor
<i>wR</i> and goodness of fit <i>S</i> are based on <i>F</i>^2^, conventional
<i>R</i>-factors <i>R</i> are based on <i>F</i>, with <i>F</i> set to zero for
negative <i>F</i>^2^. The threshold expression of <i>F</i>^2^ >
\s(<i>F</i>^2^) is used only for calculating <i>R</i>-factors(gt) <i>etc</i>.
and is not relevant to the choice of reflections for refinement.
<i>R</i>-factors based on <i>F</i>^2^ are statistically about twice as large
as those based on <i>F</i>, and <i>R</i>- factors based on ALL data will be
even larger.
;
_reflns_number_total     2377
_reflns_number_gt     1976
_reflns_threshold_expression     I>2sigma(I)
_refine_ls_structure_factor_coef     Fsqd
_refine_ls_matrix_type     full
_refine_ls_R_factor_all     0.0412
_refine_ls_R_factor_gt     0.0323
_refine_ls_wR_factor_gt     0.0878
_refine_ls_wR_factor_ref     0.0933
_refine_ls_goodness_of_fit_ref     1.048
_refine_ls_restrained_S_all     1.048
_refine_ls_number_reflns     2377
_refine_ls_number_parameters     196
_refine_ls_number_restraints     0
_refine_ls_hydrogen_treatment     mixed
_refine_ls_weighting_scheme     calc
_refine_ls_weighting_details
         'calc w=1/[\s^2^(Fo^2^)+(0.0546P)^2^+0.1486P] where P=(Fo^2^+2Fc^2^)/3'
_atom_sites_solution_hydrogens     geom
_atom_sites_solution_primary     direct
_atom_sites_solution_secondary     difmap
_refine_ls_shift/su_max     0.001
_refine_ls_shift/su_mean     0.000
_refine_diff_density_max     0.185
_refine_diff_density_min     -0.403
_refine_ls_extinction_method     none
_refine_ls_extinction_coef     ?
loop_
    _atom_type_symbol
    _atom_type_description
    _atom_type_scat_dispersion_real
    _atom_type_scat_dispersion_imag
    _atom_type_scat_source
    'C' 'C' 0.0033 0.0016
                         'International Tables Vol C Tables 4.2.6.8 and 6.1.1.4'
    'H' 'H' 0.0000 0.0000
                         'International Tables Vol C Tables 4.2.6.8 and 6.1.1.4'
    'N' 'N' 0.0061 0.0033
                         'International Tables Vol C Tables 4.2.6.8 and 6.1.1.4'
    'O' 'O' 0.0106 0.0060
                         'International Tables Vol C Tables 4.2.6.8 and 6.1.1.4'
    'S' 'S' 0.1246 0.1234
                         'International Tables Vol C Tables 4.2.6.8 and 6.1.1.4'
_computing_data_collection     'APEX2 (Bruker, 2010)'
_computing_cell_refinement     'SAINT (Bruker, 2010)'
_computing_data_reduction     'SAINT (Bruker, 2010)'
_computing_structure_solution     'SHELXS97 (Sheldrick, 2008)'
_computing_structure_refinement     'SHELXL97 (Sheldrick, 2008)'
_computing_molecular_graphics     'DIAMOND (Brandenburg, 2010)'
_computing_publication_material     'SHELXL97 (Sheldrick, 2008)'
loop_
    _atom_site_type_symbol
    _atom_site_label
    _atom_site_fract_x
    _atom_site_fract_y
    _atom_site_fract_z
    _atom_site_U_iso_or_equiv
    _atom_site_adp_type
    _atom_site_calc_flag
    _atom_site_refinement_flags
    _atom_site_occupancy
    _atom_site_symmetry_multiplicity
    _atom_site_disorder_assembly
    _atom_site_disorder_group
    S S 0.01967(5) 0.48062(3) 0.75579(3) 0.03308(15) Uani d . 1 1 . .
    C C1 0.4028(2) 0.33089(14) 0.95900(13) 0.0353(4) Uani d . 1 1 . .
    C C2 0.3254(2) 0.46070(16) 1.08388(13) 0.0422(4) Uani d . 1 1 . .
    H H2A 0.2577 0.5207 1.1019 0.051 Uiso calc R 1 1 . .
    C C3 0.4431(2) 0.41520(16) 1.15527(15) 0.0498(5) Uani d . 1 1 . .
    H H3A 0.4602 0.4431 1.2227 0.060 Uiso calc R 1 1 . .
    C C4 0.5372(2) 0.32455(17) 1.12244(15) 0.0507(5) Uani d . 1 1 . .
    H H4A 0.6183 0.2919 1.1706 0.061 Uiso calc R 1 1 . .
    C C5 0.32224(19) 0.58057(14) 0.50457(12) 0.0328(4) Uani d . 1 1 . .
    C C6 0.4389(2) 0.72057(15) 0.40373(14) 0.0435(4) Uani d . 1 1 . .
    H H6A 0.4403 0.7583 0.3408 0.052 Uiso calc R 1 1 . .
    C C7 0.5485(2) 0.75007(17) 0.48542(16) 0.0514(5) Uani d . 1 1 . .
    H H7A 0.6271 0.8081 0.4808 0.062 Uiso calc R 1 1 . .
    C C8 0.5392(2) 0.69007(16) 0.57723(15) 0.0483(5) Uani d . 1 1 . .
    H H8A 0.6150 0.7092 0.6342 0.058 Uiso calc R 1 1 . .
    N N1 0.3820(2) 0.29315(15) 0.86293(12) 0.0455(4) Uani d . 1 1 . .
    H H1NA 0.312(2) 0.3295(18) 0.8188(16) 0.050(6) Uiso d . 1 1 . .
    H H1NB 0.435(3) 0.227(2) 0.8471(16) 0.065(6) Uiso d . 1 1 . .
    N N2 0.30658(17) 0.41906(12) 0.98686(11) 0.0362(3) Uani d . 1 1 . .
    H H2N 0.230(2) 0.4489(17) 0.9436(15) 0.042(5) Uiso d . 1 1 . .
    N N3 0.51952(18) 0.28162(13) 1.02800(12) 0.0458(4) Uani d . 1 1 . .
    N N4 0.2118(2) 0.49912(14) 0.51195(14) 0.0425(4) Uani d . 1 1 . .
    H H4NA 0.207(2) 0.4694(18) 0.5680(17) 0.047(6) Uiso d . 1 1 . .
    H H4NB 0.157(2) 0.4774(17) 0.4623(17) 0.044(6) Uiso d . 1 1 . .
    N N5 0.32700(18) 0.63601(13) 0.41351(11) 0.0365(3) Uani d . 1 1 . .
    H H5N 0.258(3) 0.6232(18) 0.3654(17) 0.055(6) Uiso d . 1 1 . .
    N N6 0.43008(17) 0.60804(13) 0.58842(11) 0.0407(4) Uani d . 1 1 . .
    O O1 0.16275(15) 0.42397(11) 0.71839(9) 0.0458(3) Uani d . 1 1 . .
    O O2 0.06654(16) 0.51991(11) 0.86283(9) 0.0481(3) Uani d . 1 1 . .
    O O3 -0.03729(15) 0.57920(10) 0.68927(9) 0.0455(3) Uani d . 1 1 . .
    O O4 -0.11722(15) 0.39661(11) 0.75484(9) 0.0470(3) Uani d . 1 1 . .
loop_
    _atom_site_aniso_label
    _atom_site_aniso_U_11
    _atom_site_aniso_U_22
    _atom_site_aniso_U_33
    _atom_site_aniso_U_12
    _atom_site_aniso_U_13
    _atom_site_aniso_U_23
    S 0.0389(2) 0.0320(2) 0.0269(2) -0.00002(16) -0.00122(16) 0.00050(15)
    C1 0.0331(8) 0.0321(8) 0.0402(9) -0.0035(6) 0.0027(7) 0.0042(7)
    C2 0.0478(10) 0.0425(10) 0.0379(10) -0.0031(8) 0.0115(8) 0.0015(7)
    C3 0.0645(12) 0.0507(12) 0.0324(9) -0.0060(9) -0.0003(8) 0.0056(8)
    C4 0.0527(11) 0.0497(11) 0.0454(11) -0.0019(9) -0.0103(9) 0.0149(8)
    C5 0.0334(8) 0.0348(9) 0.0300(8) 0.0057(7) 0.0039(6) -0.0010(6)
    C6 0.0446(10) 0.0397(10) 0.0475(10) 0.0027(8) 0.0106(8) 0.0083(8)
    C7 0.0492(11) 0.0425(11) 0.0611(12) -0.0085(9) 0.0010(9) 0.0039(9)
    C8 0.0470(10) 0.0452(11) 0.0496(11) -0.0040(9) -0.0064(8) -0.0052(9)
    N1 0.0529(10) 0.0413(9) 0.0402(9) 0.0099(7) -0.0023(7) -0.0033(7)
    N2 0.0327(7) 0.0390(8) 0.0359(8) 0.0016(6) 0.0011(6) 0.0042(6)
    N3 0.0454(8) 0.0429(9) 0.0468(9) 0.0057(7) -0.0030(7) 0.0083(7)
    N4 0.0437(9) 0.0510(10) 0.0318(8) -0.0089(7) 0.0005(7) 0.0033(7)
    N5 0.0367(8) 0.0414(8) 0.0306(8) 0.0012(6) 0.0013(6) 0.0015(6)
    N6 0.0427(8) 0.0446(9) 0.0334(7) -0.0002(6) -0.0012(6) -0.0012(6)
    O1 0.0516(7) 0.0509(8) 0.0354(7) 0.0103(6) 0.0074(5) 0.0021(5)
    O2 0.0541(8) 0.0532(8) 0.0334(7) 0.0134(6) -0.0093(5) -0.0125(5)
    O3 0.0528(7) 0.0358(7) 0.0451(7) -0.0001(5) -0.0055(6) 0.0084(5)
    O4 0.0518(8) 0.0488(8) 0.0387(7) -0.0128(6) -0.0012(5) 0.0086(5)
_geom_special_details
;
All e.s.d.'s (except the e.s.d. in the dihedral angle between two l.s. planes)
are estimated using the full covariance matrix. The cell e.s.d.'s are taken
into account individually in the estimation of e.s.d.'s in distances, angles
and torsion angles; correlations between e.s.d.'s in cell parameters are only
used when they are defined by crystal symmetry. An approximate (isotropic)
treatment of cell e.s.d.'s is used for estimating e.s.d.'s involving l.s.
planes.
;
loop_
    _geom_bond_atom_site_label_1
    _geom_bond_atom_site_label_2
    _geom_bond_site_symmetry_2
    _geom_bond_distance
    _geom_bond_publ_flag
    S O3 . 1.4656(12) ?
    S O1 . 1.4675(13) ?
    S O4 . 1.4709(12) ?
    S O2 . 1.4710(12) ?
    C1 N1 . 1.316(2) ?
    C1 N3 . 1.347(2) ?
    C1 N2 . 1.356(2) ?
    C2 N2 . 1.343(2) ?
    C2 C3 . 1.353(3) ?
    C2 H2A . 0.9300 ?
    C3 C4 . 1.390(3) ?
    C3 H3A . 0.9300 ?
    C4 N3 . 1.318(2) ?
    C4 H4A . 0.9300 ?
    C5 N4 . 1.308(2) ?
    C5 N6 . 1.350(2) ?
    C5 N5 . 1.352(2) ?
    C6 C7 . 1.343(3) ?
    C6 N5 . 1.347(2) ?
    C6 H6A . 0.9300 ?
    C7 C8 . 1.392(3) ?
    C7 H7A . 0.9300 ?
    C8 N6 . 1.314(2) ?
    C8 H8A . 0.9300 ?
    N1 H1NA . 0.86(2) ?
    N1 H1NB . 0.91(2) ?
    N2 H2N . 0.86(2) ?
    N4 H4NA . 0.81(2) ?
    N4 H4NB . 0.78(2) ?
    N5 H5N . 0.80(2) ?
loop_
    _geom_angle_atom_site_label_1
    _geom_angle_atom_site_label_2
    _geom_angle_atom_site_label_3
    _geom_angle_site_symmetry_1
    _geom_angle_site_symmetry_3
    _geom_angle
    _geom_angle_publ_flag
    O3 S O1 . . 110.49(8) ?
    O3 S O4 . . 108.64(7) ?
    O1 S O4 . . 109.60(8) ?
    O3 S O2 . . 110.46(7) ?
    O1 S O2 . . 109.27(7) ?
    O4 S O2 . . 108.34(8) ?
    N1 C1 N3 . . 119.53(16) ?
    N1 C1 N2 . . 119.43(16) ?
    N3 C1 N2 . . 121.03(16) ?
    N2 C2 C3 . . 119.86(17) ?
    N2 C2 H2A . . 120.1 ?
    C3 C2 H2A . . 120.1 ?
    C2 C3 C4 . . 116.45(18) ?
    C2 C3 H3A . . 121.8 ?
    C4 C3 H3A . . 121.8 ?
    N3 C4 C3 . . 124.65(16) ?
    N3 C4 H4A . . 117.7 ?
    C3 C4 H4A . . 117.7 ?
    N4 C5 N6 . . 119.26(15) ?
    N4 C5 N5 . . 119.79(15) ?
    N6 C5 N5 . . 120.95(15) ?
    C7 C6 N5 . . 119.64(17) ?
    C7 C6 H6A . . 120.2 ?
    N5 C6 H6A . . 120.2 ?
    C6 C7 C8 . . 117.11(17) ?
    C6 C7 H7A . . 121.4 ?
    C8 C7 H7A . . 121.4 ?
    N6 C8 C7 . . 124.08(17) ?
    N6 C8 H8A . . 118.0 ?
    C7 C8 H8A . . 118.0 ?
    C1 N1 H1NA . . 118.1(14) ?
    C1 N1 H1NB . . 119.0(14) ?
    H1NA N1 H1NB . . 122.7(19) ?
    C2 N2 C1 . . 121.12(15) ?
    C2 N2 H2N . . 117.7(13) ?
    C1 N2 H2N . . 121.2(13) ?
    C4 N3 C1 . . 116.88(16) ?
    C5 N4 H4NA . . 118.6(14) ?
    C5 N4 H4NB . . 119.6(15) ?
    H4NA N4 H4NB . . 122(2) ?
    C6 N5 C5 . . 121.10(16) ?
    C6 N5 H5N . . 118.3(15) ?
    C5 N5 H5N . . 120.4(15) ?
    C8 N6 C5 . . 117.11(15) ?
loop_
    _geom_hbond_atom_site_label_D
    _geom_hbond_atom_site_label_H
    _geom_hbond_atom_site_label_A
    _geom_hbond_site_symmetry_A
    _geom_hbond_distance_DH
    _geom_hbond_distance_HA
    _geom_hbond_distance_DA
    _geom_hbond_angle_DHA
    N1 H1NA O1 1_555 0.86(2) 1.99(2) 2.853(2) 175.5(17)
    N1 H1NB O3 2_546 0.91(2) 1.97(2) 2.882(2) 176.9(2)
    N2 H2N O2 1_555 0.86(2) 1.79(2) 2.640(2) 174.7(18)
    N4 H4NA O1 1_555 0.81(2) 2.10(2) 2.902(2) 167.6(19)
    N4 H4NB O3 3_566 0.78(2) 2.19(2) 2.962(2) 171.0(2)
    N5 H5N O4 3_566 0.80(2) 1.84(2) 2.631(2) 172.6(2)
    C2 H2A O4 3_567 0.93 2.50 3.295(2) 144.2
    C3 H3A N6 3_667 0.93 2.58 3.382(2) 144.8
    C4 H4A O1 4_666 0.93 2.57 3.231(2) 128.2
    C7 H7A O2 4_675 0.93 2.51 3.101(2) 121.3
    C8 H8A O4 2_556 0.93 2.59 3.237(2) 126.9
_iucr_refine_instructions_details
;
TITL I in P2(1)/n
CELL 0.71073   8.1215  11.4853  13.0407  90.000  97.206  90.000
ZERR    4.00   0.0008   0.0012   0.0014   0.000   0.002   0.000
LATT  1
SYMM 0.5-X, 0.5+Y, 0.5-Z
SFAC C H N O S
UNIT 32 48 24 16 4
acta
L.S. 24
BOND $H
FMAP 2
PLAN 20
size 0.45 0.29 0.16
HTAB
WGHT    0.054600    0.148600
FVAR       0.26094
S     5    0.019668    0.480620    0.755794    11.00000    0.03891    0.03203 =
         0.02692    0.00050   -0.00122   -0.00002
C1    1    0.402797    0.330886    0.959003    11.00000    0.03307    0.03206 =
         0.04017    0.00417    0.00268   -0.00352
C2    1    0.325432    0.460703    1.083879    11.00000    0.04778    0.04251 =
         0.03790    0.00154    0.01149   -0.00311
AFIX  43
H2A   2    0.257735    0.520695    1.101927    11.00000   -1.20000
AFIX   0
C3    1    0.443090    0.415198    1.155273    11.00000    0.06451    0.05071 =
         0.03241    0.00557   -0.00029   -0.00602
AFIX  43
H3A   2    0.460153    0.443070    1.222728    11.00000   -1.20000
AFIX   0
C4    1    0.537151    0.324547    1.122444    11.00000    0.05273    0.04975 =
         0.04539    0.01491   -0.01030   -0.00192
AFIX  43
H4A   2    0.618280    0.291883    1.170563    11.00000   -1.20000
AFIX   0
C5    1    0.322245    0.580573    0.504567    11.00000    0.03344    0.03479 =
         0.03001   -0.00100    0.00388    0.00572
C6    1    0.438938    0.720571    0.403735    11.00000    0.04456    0.03967 =
         0.04748    0.00828    0.01058    0.00268
AFIX  43
H6A   2    0.440338    0.758310    0.340754    11.00000   -1.20000
AFIX   0
C7    1    0.548478    0.750070    0.485423    11.00000    0.04915    0.04250 =
         0.06110    0.00393    0.00103   -0.00854
AFIX  43
H7A   2    0.627106    0.808083    0.480838    11.00000   -1.20000
AFIX   0
C8    1    0.539239    0.690067    0.577235    11.00000    0.04704    0.04516 =
         0.04956   -0.00524   -0.00640   -0.00398
AFIX  43
H8A   2    0.615038    0.709204    0.634229    11.00000   -1.20000
AFIX   0
N1    3    0.382027    0.293152    0.862935    11.00000    0.05286    0.04129 =
         0.04020   -0.00332   -0.00227    0.00995
H1NA  2    0.312367    0.329466    0.818784    11.00000    0.04953
H1NB  2    0.434791    0.226844    0.847062    11.00000    0.06469
N2    3    0.306584    0.419056    0.986860    11.00000    0.03271    0.03904 =
         0.03592    0.00415    0.00112    0.00164
H2N   2    0.229801    0.448925    0.943562    11.00000    0.04242
N3    3    0.519519    0.281623    1.028002    11.00000    0.04537    0.04286 =
         0.04682    0.00826   -0.00296    0.00575
N4    3    0.211806    0.499116    0.511953    11.00000    0.04372    0.05099 =
         0.03180    0.00331    0.00051   -0.00891
H4NA  2    0.206777    0.469382    0.567990    11.00000    0.04682
H4NB  2    0.157001    0.477411    0.462348    11.00000    0.04388
N5    3    0.326999    0.636008    0.413513    11.00000    0.03672    0.04142 =
         0.03062    0.00147    0.00134    0.00121
H5N   2    0.257665    0.623170    0.365377    11.00000    0.05540
N6    3    0.430076    0.608043    0.588421    11.00000    0.04266    0.04458 =
         0.03344   -0.00122   -0.00118   -0.00019
O1    4    0.162746    0.423971    0.718392    11.00000    0.05156    0.05088 =
         0.03536    0.00211    0.00742    0.01033
O2    4    0.066542    0.519915    0.862832    11.00000    0.05406    0.05316 =
         0.03338   -0.01250   -0.00931    0.01343
O3    4   -0.037291    0.579203    0.689271    11.00000    0.05281    0.03577 =
         0.04507    0.00838   -0.00555   -0.00009
O4    4   -0.117222    0.396610    0.754837    11.00000    0.05177    0.04879 =
         0.03865    0.00861   -0.00118   -0.01281
HKLF 4
REM  1 in P2(1)/n
REM R1 =  0.0323 for   1976 Fo > 4sig(Fo)  and  0.0412 for all   2377 data
REM    196 parameters refined using      0 restraints
END
;
data_global
_journal_date_recd_electronic     2012-08-21
_journal_date_accepted     2012-09-02
_journal_name_full     'Acta Crystallographica, Section E'
_journal_year     2012
_journal_volume     68
_journal_issue     10
_journal_page_first     o2925
_journal_page_last     o2925
_journal_paper_category     QO
_journal_paper_doi     10.1107/S1600536812037725
_journal_coeditor_code     PV2583
_publ_contact_author_name     'Chun-Wei Yeh'
_publ_contact_author_address
;
Department of Chemistry,
Chung-Yuan Christian University,
Jhongli 32023,
Taiwan
;
_publ_contact_author_email     'cwyeh@cycu.org.tw'
_publ_contact_author_fax     ?
_publ_contact_author_phone     ?
_publ_section_title
;
Bis(2-aminopyrimidin-1-ium) sulfate
;
loop_
    _publ_author_name
    _publ_author_footnote
    _publ_author_address
    'Hui-Ling Hu'
;Current address:
Department of Hospitality Management,
Taoyuan Innovation Institute of Technology,
Jhongli 32091,
Taiwan.
;
;
Department of Chemical and Material Engineering,
Taoyuan Innovation Institute of Technology,
Jhongli 32091,
Taiwan
;
    'Chun-Wei Yeh' .
;
Department of Chemistry,
Chung-Yuan Christian University,
Jhongli 32023,
Taiwan
;
