# Supplementary material for: Bis(2-amino­pyrimidin-1-ium) sulfate
Source: Acta Crystallogr Sect E Struct Rep Online. 2012 Sep 12;68(Pt 10):o2925. doi: 10.1107/S1600536812037725 (PMC3470301; doi:10.1107/S1600536812037725)
Supplement: Supplementary file 2 [file e-68-o2925-Isup2.hkl]

# 
# h,k,l, Fc-squared, Fo-squared, sigma(Fo-squared) and status flag 
# 
data_I
_shelx_title ' pzcuso4m in P2(1)/n' 
_shelx_refln_list_code          4 
_shelx_F_calc_maximum      200.01 
_exptl_crystal_F_000       600.00 
_reflns_d_resolution_high  0.8099 
 
loop_ 
 _symmetry_equiv_pos_as_xyz 
 'x, y, z' 
 '-x+1/2, y+1/2, -z+1/2' 
 '-x, -y, -z' 
 'x-1/2, -y-1/2, z-1/2' 
 
_cell_length_a     8.1215 
_cell_length_b    11.4853 
_cell_length_c    13.0407 
_cell_angle_alpha  90.000 
_cell_angle_beta   97.206 
_cell_angle_gamma  90.000 
 
_shelx_F_squared_multiplier     1.000 
 
loop_ 
 _refln_index_h 
 _refln_index_k 
 _refln_index_l 
 _refln_F_squared_calc 
 _refln_F_squared_meas 
 _refln_F_squared_sigma 
 _refln_observed_status 
   2   0   0    14168.73    13858.70    122.34 o 
   4   0   0      297.51      229.21      9.25 o 
   6   0   0      473.24      465.88     11.24 o 
   8   0   0      208.13      228.77      9.55 o 
   1   1   0     1515.63     1612.78     13.37 o 
   2   1   0      327.17      302.33      7.46 o 
   3   1   0     2255.24     2006.97     16.38 o 
   4   1   0       29.67       29.34      1.93 o 
   5   1   0      140.48      138.92      3.30 o 
   6   1   0      336.72      322.58      5.86 o 
   7   1   0      194.62      186.05      4.45 o 
   8   1   0      146.74      153.56      4.50 o 
   9   1   0      121.13      125.33      5.29 o 
   0   2   0     6184.94     5922.97     46.12 o 
   1   2   0       59.16       57.13      2.79 o 
   2   2   0     1381.70     1329.22     14.17 o 
   3   2   0       15.60       18.63      1.38 o 
   4   2   0      672.38      585.71      4.47 o 
   5   2   0       32.39       32.00      2.00 o 
   6   2   0      488.04      521.24      6.31 o 
   7   2   0       27.95       25.10      2.31 o 
   8   2   0        6.54        6.03      2.37 o 
   9   2   0        7.90        6.43      2.56 o 
   1   3   0    23465.16    21518.79    512.58 o 
   2   3   0      483.09      433.33      5.55 o 
   3   3   0     1473.50     1408.24     41.27 o 
   4   3   0        0.02        0.32      0.84 o 
   5   3   0      445.73      436.72      7.41 o 
   6   3   0       54.19       52.42      2.79 o 
   7   3   0        2.45        3.55      2.01 o 
   8   3   0      136.20      130.48      5.06 o 
   9   3   0        4.78        3.81      2.44 o 
   0   4   0     1526.33     1248.95     40.83 o 
   1   4   0      477.57      462.52      7.55 o 
   2   4   0     2200.82     2099.78     29.47 o 
   3   4   0       66.84       72.53      1.87 o 
   4   4   0     1982.12     1923.83     41.85 o 
   5   4   0      195.95      180.78      4.29 o 
   6   4   0       48.24       50.16      3.38 o 
   7   4   0      740.38      684.76     16.92 o 
   8   4   0       39.60       38.23      3.99 o 
   9   4   0       49.29       51.18      4.07 o 
   1   5   0       65.59       85.23      2.89 o 
   2   5   0       13.88       14.26      1.60 o 
   3   5   0       29.70       17.99      1.75 o 
   4   5   0      124.10      134.02      3.11 o 
   5   5   0      834.22      811.44     10.60 o 
   6   5   0        3.08       -1.78      2.08 o 
   7   5   0       59.14       63.71      4.72 o 
   8   5   0        8.93        7.05      3.21 o 
   9   5   0        0.94        0.95      2.96 o 
   0   6   0      278.27      378.02     27.76 o 
   1   6   0     1395.04     1400.37     18.41 o 
   2   6   0      133.07      133.56      4.82 o 
   3   6   0       97.50      114.88      3.87 o 
   4   6   0      361.45      342.06      5.44 o 
   5   6   0       56.39       52.95      3.36 o 
   6   6   0        3.06       -0.47      2.08 o 
   7   6   0       41.96       41.13     11.68 o 
   8   6   0       91.72       92.67      8.37 o 
   9   6   0       11.19        8.47      9.25 o 
   1   7   0     1463.39     1493.78     41.95 o 
   2   7   0      164.15      186.36      5.81 o 
   3   7   0      327.56      330.39      9.02 o 
   4   7   0        7.77        6.01      1.94 o 
   5   7   0      190.00      187.41      5.14 o 
   6   7   0       38.93       35.01      3.73 o 
   7   7   0       16.37       14.11      4.04 o 
   8   7   0       43.40       42.23      6.90 o 
   0   8   0        2.73       -0.73      3.23 o 
   1   8   0        4.54        5.09      1.79 o 
   2   8   0       67.23       72.05      5.84 o 
   3   8   0       62.40       59.21      3.54 o 
   4   8   0      123.81      127.61      4.41 o 
   5   8   0       38.88       36.53      3.04 o 
   6   8   0        0.39        0.81      4.33 o 
   7   8   0        9.04       11.89      3.20 o 
   8   8   0        8.41        7.09      3.03 o 
   1   9   0       68.98       69.52      4.93 o 
   2   9   0        2.38        3.24      2.22 o 
   3   9   0        0.50       -2.03      2.03 o 
   4   9   0        0.39       -1.72      1.72 o 
   5   9   0       24.46       22.33      2.72 o 
   6   9   0        3.53        4.11      2.10 o 
   7   9   0        0.94       -0.61      2.53 o 
   0  10   0      745.27      766.07     17.33 o 
   1  10   0      142.99      130.12     19.90 o 
   2  10   0      161.36      157.36      6.43 o 
   3  10   0      129.70      130.11      4.67 o 
   4  10   0       11.79       14.25      2.50 o 
   5  10   0       10.86        5.79      2.51 o 
   6  10   0        1.03       -0.93      2.27 o 
   7  10   0        4.37        0.76      5.87 o 
   1  11   0       60.40       49.82      4.57 o 
   2  11   0        4.73        2.56      2.80 o 
   3  11   0        2.12       -1.31      2.65 o 
   4  11   0       99.65       95.24      5.76 o 
   5  11   0       29.32       41.81      4.62 o 
   6  11   0       73.13       97.56      5.46 o 
   0  12   0      187.90      177.57     10.28 o 
   1  12   0        0.02       -1.20      2.69 o 
   2  12   0        4.85        0.49      3.05 o 
   3  12   0        0.11       -2.14      2.65 o 
   4  12   0       16.36       19.97      5.87 o 
   5  12   0       35.56       38.33      6.76 o 
   1  13   0        6.20        0.24      4.41 o 
   2  13   0       17.38       11.90      3.63 o 
   3  13   0        5.66        5.41      3.48 o 
   0  14   0        7.84        5.14      4.99 o 
   1  14   0        3.56        7.00      3.72 o 
  -9   0   1      407.67      460.95     35.25 o 
  -7   0   1      198.81      211.11     10.79 o 
  -5   0   1      671.46      656.86     22.18 o 
  -3   0   1      133.26      140.71      3.53 o 
  -1   0   1      222.19      253.94      3.82 o 
   1   0   1       62.15       76.37      2.35 o 
   3   0   1     1187.57     1062.41     27.24 o 
   5   0   1       81.20       82.88      4.08 o 
   7   0   1       25.27       27.40      3.45 o 
   9   0   1       45.02       38.54      4.35 o 
  -9   1   1      120.28      120.76      5.88 o 
  -8   1   1      148.29      147.58      4.35 o 
  -7   1   1        9.46       13.58      1.96 o 
  -6   1   1      626.20      616.23      7.25 o 
  -5   1   1      246.88      261.89      6.25 o 
  -4   1   1        1.06        0.24      0.71 o 
  -3   1   1       35.94       27.57      1.58 o 
  -2   1   1        7.51       12.59      2.28 o 
  -1   1   1     4896.14     4613.13     36.42 o 
   0   1   1        2.83       13.80      0.73 o 
   1   1   1     1075.60      937.64     26.88 o 
   2   1   1     2066.08     1944.47     13.04 o 
   3   1   1       70.55       57.75      1.95 o 
   4   1   1       51.34       60.94      2.27 o 
   5   1   1      552.93      582.26      6.09 o 
   6   1   1      258.35      262.68      4.74 o 
   7   1   1      121.66      123.98      3.90 o 
   8   1   1      258.54      270.50      5.65 o 
   9   1   1      123.14      112.28      6.08 o 
  -9   2   1        0.47        0.07      2.20 o 
  -8   2   1      125.02      129.95      4.97 o 
  -7   2   1       31.97       28.37      2.34 o 
  -6   2   1       33.91       31.54      2.19 o 
  -5   2   1     1242.78     1174.78     18.60 o 
  -4   2   1      134.26      154.16      7.66 o 
  -3   2   1      187.90      174.81      2.73 o 
  -2   2   1    17072.57    16529.39    260.73 o 
  -1   2   1       57.85       52.54      1.45 o 
   0   2   1      283.66      280.03      6.61 o 
   1   2   1        3.41        1.03      0.93 o 
   2   2   1      965.34      936.33      7.28 o 
   3   2   1      835.32      852.48     30.96 o 
   4   2   1     1958.75     1939.53     19.17 o 
   5   2   1        0.06        0.12      1.22 o 
   6   2   1      226.67      209.92      6.11 o 
   7   2   1      578.18      594.34      7.96 o 
   8   2   1       21.81       20.05      2.88 o 
   9   2   1       99.47      108.14      5.14 o 
  -9   3   1       10.82        9.85      2.69 o 
  -8   3   1      239.74      256.50      7.67 o 
  -7   3   1      547.50      536.29      8.33 o 
  -6   3   1       70.80       71.73      3.03 o 
  -5   3   1       21.38       25.33      1.55 o 
  -4   3   1      761.33      780.44     11.61 o 
  -3   3   1      582.47      610.78     10.54 o 
  -2   3   1     1444.49     1488.55     21.60 o 
  -1   3   1    10232.68     9747.57    121.08 o 
   0   3   1       12.83        9.61      0.82 o 
   1   3   1        0.51        2.59      0.97 o 
   2   3   1     2522.08     2470.03     30.82 o 
   3   3   1      472.92      559.81      4.45 o 
   4   3   1      537.18      479.36     14.80 o 
   5   3   1       92.94       93.45      2.56 o 
   6   3   1      212.50      210.75      6.08 o 
   7   3   1      161.71      163.13      5.20 o 
   8   3   1        1.98        1.91      2.26 o 
   9   3   1       22.11       21.64      3.21 o 
  -9   4   1      100.93      111.95      6.97 o 
  -8   4   1        5.74        5.57      2.23 o 
  -7   4   1      171.36      177.06      6.98 o 
  -6   4   1       40.50       44.97      3.16 o 
  -5   4   1      765.62      730.17     22.58 o 
  -4   4   1      157.11      148.45      2.46 o 
  -3   4   1       11.42       18.40      1.12 o 
  -2   4   1     1160.40     1377.02     18.35 o 
  -1   4   1      257.64      262.54      3.79 o 
   0   4   1       11.17       14.48      5.41 o 
   1   4   1      787.36      824.41     24.21 o 
   2   4   1      500.21      442.36      4.80 o 
   3   4   1     3138.83     3140.18     22.36 o 
   4   4   1       27.02       23.99      1.34 o 
   5   4   1        0.88        0.23      1.11 o 
   6   4   1     1519.58     1410.37     65.50 o 
   7   4   1       18.77       22.77      2.79 o 
   8   4   1      266.15      243.36     18.38 o 
   9   4   1       49.33       53.79      4.25 o 
  -9   5   1        0.01       -1.28      2.63 o 
  -8   5   1       16.77       17.81      3.41 o 
  -7   5   1      218.33      202.53     10.50 o 
  -6   5   1      172.00      156.82      8.89 o 
  -5   5   1      133.92      114.95      3.87 o 
  -4   5   1     1596.06     1646.79     47.59 o 
  -3   5   1      661.47      655.19      6.62 o 
  -2   5   1      108.23      105.09      2.99 o 
  -1   5   1       41.91       32.08      1.53 o 
   0   5   1     1107.69     1123.72     22.66 o 
   1   5   1       55.99       49.04      2.82 o 
   2   5   1     1758.58     1729.55     33.54 o 
   3   5   1       14.87       12.77      1.66 o 
   4   5   1      327.35      329.01      7.61 o 
   5   5   1      528.48      489.74     11.68 o 
   6   5   1      336.10      354.41     15.94 o 
   7   5   1       30.49       32.90      3.84 o 
   8   5   1       64.91       79.97      5.50 o 
   9   5   1        6.33        7.92      3.37 o 
  -9   6   1       62.79       63.51      5.39 o 
  -8   6   1       73.63       76.03      5.29 o 
  -7   6   1        1.41        1.51      3.97 o 
  -6   6   1      116.07      103.40      7.64 o 
  -5   6   1      331.53      334.67     14.10 o 
  -4   6   1      335.75      325.72      8.87 o 
  -3   6   1      577.80      589.03      6.74 o 
  -2   6   1      105.51      100.19      3.70 o 
  -1   6   1      121.13      129.58      3.21 o 
   0   6   1       25.84       21.78      1.29 o 
   1   6   1        3.34        2.72      0.81 o 
   2   6   1      374.23      357.18      7.68 o 
   3   6   1     1313.94     1282.49     22.06 o 
   4   6   1       79.72       74.11      2.92 o 
   5   6   1      948.15      910.00      9.94 o 
   6   6   1        0.46        1.92      2.19 o 
   7   6   1      156.25      160.82     11.68 o 
   8   6   1        0.01       -0.81      2.50 o 
  -8   7   1       55.33       68.91      5.66 o 
  -7   7   1        4.85        0.97      2.53 o 
  -6   7   1      173.73      187.99      5.38 o 
  -5   7   1      314.24      297.13      7.46 o 
  -4   7   1      171.74      168.70      4.45 o 
  -3   7   1      453.64      432.08     15.24 o 
  -2   7   1       87.54       93.65      3.43 o 
  -1   7   1       26.12       21.35      1.60 o 
   0   7   1      198.95      185.15      5.17 o 
   1   7   1      318.71      314.72      5.12 o 
   2   7   1      580.19      602.87     12.70 o 
   3   7   1      788.15      759.44     18.24 o 
   4   7   1       43.26       43.54      2.61 o 
   5   7   1     1053.80      980.83     11.31 o 
   6   7   1        0.57        2.61      2.50 o 
   7   7   1      155.02      144.82      6.54 o 
   8   7   1       16.38       18.47      5.87 o 
  -8   8   1       10.89       12.41      3.53 o 
  -7   8   1       88.65       96.15      5.66 o 
  -6   8   1      153.22      140.80      5.02 o 
  -5   8   1      437.88      417.02      9.03 o 
  -4   8   1      714.56      673.29      8.46 o 
  -3   8   1       34.58       35.89      2.74 o 
  -2   8   1      894.53      848.66     11.81 o 
  -1   8   1      863.13      857.18     16.35 o 
   0   8   1       90.69       85.69      5.18 o 
   1   8   1      204.87      213.93      4.71 o 
   2   8   1      366.31      372.30      9.80 o 
   3   8   1       85.58       89.27      3.97 o 
   4   8   1      665.33      651.73     19.02 o 
   5   8   1      127.46      132.52      4.69 o 
   6   8   1       10.97       10.30      3.03 o 
   7   8   1       28.93       28.65      4.10 o 
   8   8   1        1.49        0.11      2.85 o 
  -7   9   1       57.35       68.71      5.23 o 
  -6   9   1        7.79        6.48      2.24 o 
  -5   9   1       75.46       78.06      5.19 o 
  -4   9   1       12.30       14.66      2.38 o 
  -3   9   1      348.55      343.27      6.41 o 
  -2   9   1      103.65       94.09      3.93 o 
  -1   9   1       22.51       14.93      2.84 o 
   0   9   1      167.77      191.16     10.94 o 
   1   9   1      307.28      299.65     11.85 o 
   2   9   1        0.13        0.58      1.86 o 
   3   9   1      516.08      492.27     17.75 o 
   4   9   1      152.99      157.96      4.91 o 
   5   9   1      169.11      155.11      5.17 o 
   6   9   1      256.47      267.29      8.40 o 
   7   9   1       11.92       13.36      3.62 o 
  -7  10   1        4.65        4.09      2.86 o 
  -6  10   1       35.86       31.90      3.42 o 
  -5  10   1       21.10       24.61      5.43 o 
  -4  10   1      132.57      138.16      4.87 o 
  -3  10   1        3.83        0.91      1.87 o 
  -2  10   1      671.27      643.14     11.26 o 
  -1  10   1        8.85       10.35      3.01 o 
   0  10   1      515.19      521.53     37.53 o 
   1  10   1        1.44        0.99      5.80 o 
   2  10   1      563.32      566.26     41.20 o 
   3  10   1        5.72        5.66      2.11 o 
   4  10   1      496.68      472.14     10.06 o 
   5  10   1       12.88       12.10      2.58 o 
   6  10   1       37.23       37.18      3.60 o 
  -6  11   1       20.70       13.25      2.73 o 
  -5  11   1      111.48      108.54      7.71 o 
  -4  11   1       16.32       13.47      2.68 o 
  -3  11   1      402.87      394.43     19.02 o 
  -2  11   1       34.91       32.63      4.03 o 
  -1  11   1      190.94      192.95     10.43 o 
   0  11   1        1.98        1.03      2.65 o 
   1  11   1      356.46      330.09     48.54 o 
   2  11   1       11.19       11.92      3.27 o 
   3  11   1      164.67      170.04     13.44 o 
   4  11   1        7.67        7.18      3.07 o 
   5  11   1       51.53       59.48      4.09 o 
   6  11   1       12.60       11.23      2.85 o 
  -5  12   1        8.02        8.08      5.29 o 
  -4  12   1       23.59       23.06      5.87 o 
  -3  12   1       13.90       14.18      3.62 o 
  -2  12   1      144.07      144.53     10.79 o 
  -1  12   1       25.31       26.65      4.10 o 
   0  12   1       83.53       85.11      5.87 o 
   1  12   1        0.00       -0.88      2.91 o 
   2  12   1      108.06      105.92      6.23 o 
   3  12   1        1.61        0.92      2.96 o 
   4  12   1      115.71      102.37      8.67 o 
   5  12   1        2.77        3.96      2.37 o 
  -4  13   1        1.96        3.97      4.85 o 
  -3  13   1       37.94       37.26      4.72 o 
  -2  13   1        3.94       -2.34      3.05 o 
  -1  13   1      177.02      175.31      8.89 o 
   0  13   1        2.70       -0.32      4.92 o 
   1  13   1      274.80      281.03      9.24 o 
   2  13   1       56.19       61.52      5.50 o 
   3  13   1       71.95       69.12      5.80 o 
  -1  14   1       19.49       20.72      4.31 o 
   0  14   1       53.01       58.85      5.76 o 
   1  14   1        2.60       -0.45      3.75 o 
 -10   0   2       27.87       23.50      6.17 o 
  -8   0   2      376.27      386.01     17.62 o 
  -6   0   2      361.62      343.57     17.77 o 
  -4   0   2      518.48      510.62      7.20 o 
  -2   0   2     1795.48     1705.16     15.27 o 
   0   0   2     1381.23     1093.30     10.28 o 
   2   0   2     8363.41     6200.57   1368.61 o 
   4   0   2      472.50      505.32      7.93 o 
   6   0   2        1.78       -1.09      2.11 o 
   8   0   2      487.81      484.82     40.54 o 
 -10   1   2        5.27        1.91      3.32 o 
  -9   1   2        0.07       -1.24      1.75 o 
  -8   1   2       30.37       38.29      2.83 o 
  -7   1   2      334.71      341.19      8.42 o 
  -6   1   2      242.34      246.48      4.50 o 
  -5   1   2     1393.25     1395.64     34.32 o 
  -4   1   2      307.92      298.18      3.47 o 
  -3   1   2      666.43      548.99      5.05 o 
  -2   1   2       17.02       13.99      1.62 o 
  -1   1   2    17995.29    17068.16    405.58 o 
   0   1   2      163.18      162.53      2.49 o 
   1   1   2    15122.47    15319.89    178.45 o 
   2   1   2        9.42       11.56      1.07 o 
   3   1   2      252.90      333.41      5.64 o 
   4   1   2       67.19       70.34      1.95 o 
   5   1   2      115.40      125.62      3.30 o 
   6   1   2        2.03        4.37      1.60 o 
   7   1   2      119.38      119.80      3.85 o 
   8   1   2       42.89       42.58      3.03 o 
   9   1   2       19.00       20.79      3.28 o 
  -9   2   2       83.89       81.19      6.93 o 
  -8   2   2      209.04      210.71      4.95 o 
  -7   2   2      225.83      225.17      4.88 o 
  -6   2   2      667.50      647.32     13.44 o 
  -5   2   2      155.73      180.47      3.03 o 
  -4   2   2     4790.02     4844.57     64.97 o 
  -3   2   2       34.78       38.74      1.68 o 
  -2   2   2    40002.82    38096.02    267.90 o 
  -1   2   2       40.20       39.10      1.41 o 
   0   2   2     7699.50     7856.68    180.60 o 
   1   2   2      285.25      291.13      5.17 o 
   2   2   2     2130.27     1902.59     46.37 o 
   3   2   2      228.53      227.65      2.85 o 
   4   2   2      142.24      150.21      3.80 o 
   5   2   2      553.64      546.52      6.03 o 
   6   2   2        0.17       -0.02      1.46 o 
   7   2   2      447.00      425.18      8.42 o 
   8   2   2       26.53       24.39      3.12 o 
   9   2   2        0.66        0.06      3.07 o 
  -9   3   2        0.41       -1.03      2.13 o 
  -8   3   2       77.29       67.15      4.07 o 
  -7   3   2       89.08       92.33      3.46 o 
  -6   3   2      394.27      389.54      8.89 o 
  -5   3   2      626.04      614.14     11.04 o 
  -4   3   2      931.81      962.45      9.48 o 
  -3   3   2      795.75      738.13     11.67 o 
  -2   3   2     1260.68     1278.52     12.67 o 
  -1   3   2     1564.86     1619.52     25.69 o 
   0   3   2       73.57       65.38      1.68 o 
   1   3   2     2048.63     1815.39     35.78 o 
   2   3   2      512.58      553.30      5.35 o 
   3   3   2     1120.00     1026.60      6.50 o 
   4   3   2       58.45       57.88      1.99 o 
   5   3   2       93.46       95.25      3.03 o 
   6   3   2       44.12       41.46      3.13 o 
   7   3   2      394.02      383.15     11.54 o 
   8   3   2       31.69       31.76      3.39 o 
   9   3   2        5.22        3.78      2.51 o 
  -9   4   2        0.20       -2.47      2.47 o 
  -8   4   2       25.73       37.69      3.30 o 
  -7   4   2       29.99       34.25      3.01 o 
  -6   4   2      151.56      149.97      4.51 o 
  -5   4   2      158.94      162.56      3.01 o 
  -4   4   2       41.68       42.35      1.93 o 
  -3   4   2      505.63      543.14      8.76 o 
  -2   4   2      437.83      355.47      5.72 o 
  -1   4   2       45.74       47.56      1.73 o 
   0   4   2       82.80      122.18      2.67 o 
   1   4   2      211.98      222.52      3.54 o 
   2   4   2      183.59      150.80      2.68 o 
   3   4   2      327.69      311.57      3.27 o 
   4   4   2      828.56      765.01      7.27 o 
   5   4   2       42.23       43.48      2.30 o 
   6   4   2      144.52      139.30      7.42 o 
   7   4   2      144.96      145.74      6.34 o 
   8   4   2        0.37       -2.39      2.39 o 
   9   4   2       42.51       46.57      4.93 o 
  -9   5   2       20.57       27.38      5.51 o 
  -8   5   2       36.65       41.80      4.24 o 
  -7   5   2       93.11      103.38      5.34 o 
  -6   5   2       21.10       20.89      3.17 o 
  -5   5   2      476.12      440.12      6.56 o 
  -4   5   2       91.88      100.76      3.33 o 
  -3   5   2    13199.73    13390.61     61.39 o 
  -2   5   2      704.91      701.09      6.74 o 
  -1   5   2      981.55      930.38      7.06 o 
   0   5   2      203.27      206.68      3.88 o 
   1   5   2      145.80      182.80      2.97 o 
   2   5   2       55.75       66.27      2.66 o 
   3   5   2      328.26      311.01      6.42 o 
   4   5   2       12.49       16.22      1.65 o 
   5   5   2      108.40      103.26      4.01 o 
   6   5   2      424.13      423.45     12.12 o 
   7   5   2       60.50       59.46      4.88 o 
   8   5   2      176.83      175.43      7.27 o 
   9   5   2        5.54        1.94      3.06 o 
  -9   6   2       76.32       81.84      6.32 o 
  -8   6   2        9.68        6.50      2.89 o 
  -7   6   2       55.46       53.02      4.57 o 
  -6   6   2       39.17       38.45      2.98 o 
  -5   6   2       17.81       13.07      2.53 o 
  -4   6   2      153.24      155.02      4.12 o 
  -3   6   2        0.65       -0.15      1.38 o 
  -2   6   2       85.35       69.76      2.44 o 
  -1   6   2        3.37        2.66      0.95 o 
   0   6   2        0.52       -0.26      0.88 o 
   1   6   2        3.56        4.93      0.91 o 
   2   6   2      891.13      861.72     14.12 o 
   3   6   2      665.78      632.72      8.92 o 
   4   6   2     1331.82     1298.18     31.23 o 
   5   6   2      140.90      142.83      4.61 o 
   6   6   2      391.44      385.23     12.19 o 
   7   6   2        5.80        6.95      3.17 o 
   8   6   2        0.09        1.21      2.80 o 
  -8   7   2        0.01       -2.60      2.60 o 
  -7   7   2       84.16       83.84      5.29 o 
  -6   7   2        0.16       -0.23      1.69 o 
  -5   7   2      239.72      214.94     10.87 o 
  -4   7   2       78.30       84.28      3.70 o 
  -3   7   2      356.65      363.61      5.85 o 
  -2   7   2      499.45      507.50      6.70 o 
  -1   7   2       18.92       22.97      1.54 o 
   0   7   2       55.97       49.83      2.05 o 
   1   7   2       97.51      100.66      5.76 o 
   2   7   2      237.53      237.92      7.79 o 
   3   7   2      746.99      711.32     26.63 o 
   4   7   2       83.82       85.95      3.33 o 
   5   7   2       14.81       13.93      2.44 o 
   6   7   2        5.45        7.91      2.85 o 
   7   7   2       11.93       11.12      3.05 o 
   8   7   2       59.76       64.90      5.39 o 
  -8   8   2       10.45       14.77      3.53 o 
  -7   8   2       14.52       17.72      3.41 o 
  -6   8   2       33.52       31.93      5.04 o 
  -5   8   2       13.28        8.59      2.60 o 
  -4   8   2      269.22      258.87      9.68 o 
  -3   8   2      130.95      127.54      4.15 o 
  -2   8   2      353.08      345.54      5.88 o 
  -1   8   2        2.33        0.23      1.47 o 
   0   8   2       21.02       27.23      2.36 o 
   1   8   2      104.42      102.34      3.71 o 
   2   8   2        8.44       12.70      2.18 o 
   3   8   2      372.18      374.44     11.40 o 
   4   8   2       79.56       77.13      3.92 o 
   5   8   2       38.47       42.14      3.98 o 
   6   8   2        6.01        4.83      2.74 o 
   7   8   2       59.92       59.57      5.13 o 
  -7   9   2       57.78       60.89      4.98 o 
  -6   9   2       28.20       21.23      3.23 o 
  -5   9   2       11.49        7.54      2.59 o 
  -4   9   2       47.82       50.07      3.41 o 
  -3   9   2      249.68      246.41      5.55 o 
  -2   9   2       11.31       11.30      2.25 o 
  -1   9   2      300.67      279.36      7.37 o 
   0   9   2      401.98      392.68     10.13 o 
   1   9   2      130.13      122.03      4.15 o 
   2   9   2        0.04        0.64      1.86 o 
   3   9   2      343.14      336.72      6.52 o 
   4   9   2      185.59      202.41      5.64 o 
   5   9   2       33.82       30.28      3.14 o 
   6   9   2       15.08       16.79      5.36 o 
   7   9   2       18.14       23.32      3.99 o 
  -7  10   2        7.60        7.54      3.16 o 
  -6  10   2       14.76       15.26      3.35 o 
  -5  10   2       27.70       26.85      3.78 o 
  -4  10   2        0.17       -1.18      1.90 o 
  -3  10   2      218.76      199.56      5.34 o 
  -2  10   2       70.46       70.56      4.98 o 
  -1  10   2       10.73       10.21      3.01 o 
   0  10   2       88.72       83.86      5.19 o 
   1  10   2       13.98       13.81      3.32 o 
   2  10   2      145.50      145.90      6.73 o 
   3  10   2        3.67        4.32      2.18 o 
   4  10   2       25.14       25.17      2.89 o 
   5  10   2      184.53      203.41      9.28 o 
   6  10   2        0.45       -0.05      4.77 o 
  -6  11   2       16.04       15.68      2.84 o 
  -5  11   2        4.26        2.89      5.14 o 
  -4  11   2        1.53        2.35      2.19 o 
  -3  11   2        0.21        1.55      3.82 o 
  -2  11   2       73.39       62.15      5.08 o 
  -1  11   2       34.57       40.35      4.36 o 
   0  11   2        2.29        3.78      2.84 o 
   1  11   2       98.30      102.92      9.47 o 
   2  11   2       50.62       48.97      4.57 o 
   3  11   2        1.16        0.10      2.63 o 
   4  11   2        3.60        0.82      2.08 o 
   5  11   2        9.23        7.12      2.45 o 
   6  11   2       24.91       37.45      6.90 o 
  -5  12   2        6.66        4.85      4.55 o 
  -4  12   2       49.25       56.25      7.64 o 
  -3  12   2        9.52        5.43      3.17 o 
  -2  12   2       92.32       95.07      5.97 o 
  -1  12   2       22.57       23.98      4.10 o 
   0  12   2        1.58        1.76      3.08 o 
   1  12   2      144.14      117.11     26.95 o 
   2  12   2       23.92       23.72      3.99 o 
   3  12   2        0.26       -0.69      2.80 o 
   4  12   2        3.19        1.39      2.61 o 
   5  12   2       56.03       72.70      8.22 o 
  -3  13   2        4.78        4.29      3.32 o 
  -2  13   2       41.86       34.30      4.62 o 
  -1  13   2       18.13       13.46      3.89 o 
   0  13   2        2.69        2.15      3.28 o 
   1  13   2        3.29       -1.30      3.17 o 
   2  13   2       15.19        9.98      3.51 o 
   3  13   2       10.70        6.81      3.45 o 
  -1  14   2        8.54        5.81      3.67 o 
   0  14   2        3.74        2.59      3.48 o 
  -9   0   3        0.03       -0.87      2.49 o 
  -7   0   3     1475.49     1485.55     27.76 o 
  -5   0   3      243.28      242.49      5.71 o 
  -3   0   3      750.37      815.19     20.56 o 
  -1   0   3     1066.38     1034.99     11.16 o 
   1   0   3      336.90      401.20     12.68 o 
   3   0   3     1288.21     1446.73     11.79 o 
   5   0   3        0.11        0.75      2.07 o 
   7   0   3      343.65      349.66     15.13 o 
   9   0   3      307.61      323.81     12.19 o 
  -9   1   3       35.35       33.69      2.82 o 
  -8   1   3      119.48      123.01      4.02 o 
  -7   1   3        1.42       -0.80      1.52 o 
  -6   1   3      289.52      273.83      4.71 o 
  -5   1   3        0.25       -0.37      0.86 o 
  -4   1   3      253.16      251.22      3.77 o 
  -3   1   3      661.71      690.70      6.69 o 
  -2   1   3      174.72      202.09      4.15 o 
  -1   1   3       38.08       40.85      1.99 o 
   0   1   3      932.96      838.23      8.23 o 
   1   1   3      293.03      300.86      6.38 o 
   2   1   3       36.71       41.64      1.66 o 
   3   1   3     3051.74     3298.70     28.85 o 
   4   1   3      316.33      335.74      5.93 o 
   5   1   3      391.26      428.14      9.80 o 
   6   1   3       15.24       19.05      2.21 o 
   7   1   3       12.92       13.45      2.20 o 
   8   1   3       40.86       48.72      3.88 o 
   9   1   3        5.81       -0.29      2.57 o 
  -9   2   3       54.11       50.61      6.68 o 
  -8   2   3        5.39        6.27      1.89 o 
  -7   2   3      400.13      399.41     11.72 o 
  -6   2   3        1.67        1.52      1.37 o 
  -5   2   3       13.26       16.55      1.32 o 
  -4   2   3      736.04      771.52      9.48 o 
  -3   2   3      269.13      250.55      6.32 o 
  -2   2   3      702.64      588.93      9.76 o 
  -1   2   3       26.39       21.56      1.49 o 
   0   2   3     2876.56     3163.53     37.47 o 
   1   2   3      644.35      668.18     10.73 o 
   2   2   3     1790.75     1849.74     29.07 o 
   3   2   3      140.78      151.36      2.57 o 
   4   2   3      471.07      504.91      4.63 o 
   5   2   3       15.27       16.76      1.88 o 
   6   2   3        3.69        4.05      1.68 o 
   7   2   3        6.91        6.67      1.93 o 
   8   2   3       34.20       35.02      3.53 o 
   9   2   3      123.15      126.28      5.45 o 
  -9   3   3       31.22       35.84      4.45 o 
  -8   3   3      262.26      264.13     15.20 o 
  -7   3   3        0.05       -1.18      1.39 o 
  -6   3   3      238.00      236.20      4.36 o 
  -5   3   3      176.74      189.55      3.18 o 
  -4   3   3       42.15       45.66      1.77 o 
  -3   3   3      884.41      965.07     18.87 o 
  -2   3   3        3.01        7.62      0.82 o 
  -1   3   3     1542.96     1624.57     17.09 o 
   0   3   3     1581.71     1621.07     13.52 o 
   1   3   3     4307.57     4537.50     77.36 o 
   2   3   3        4.26        6.03      0.83 o 
   3   3   3       16.75       14.27      1.05 o 
   4   3   3       90.06       84.89      3.48 o 
   5   3   3      181.06      169.07      3.86 o 
   6   3   3       34.88       35.63      2.50 o 
   7   3   3      722.23      675.81     25.04 o 
   8   3   3      124.02      114.98      5.06 o 
   9   3   3       13.18       10.21      2.96 o 
  -9   4   3       35.69       43.98      5.95 o 
  -8   4   3        0.26        0.09      2.36 o 
  -7   4   3       34.56       41.08      3.93 o 
  -6   4   3       19.30       17.55      1.86 o 
  -5   4   3       28.29       35.85      1.65 o 
  -4   4   3     2618.98     2774.04     77.42 o 
  -3   4   3      408.94      417.85      5.08 o 
  -2   4   3      164.41      199.28      4.81 o 
  -1   4   3      437.42      472.79      6.87 o 
   0   4   3     2529.87     2613.13     27.52 o 
   1   4   3     1067.62     1127.79     14.83 o 
   2   4   3       25.62       26.20      1.43 o 
   3   4   3     1453.60     1500.67     19.08 o 
   4   4   3       28.02       24.50      1.44 o 
   5   4   3      851.38      836.26     23.34 o 
   6   4   3       29.35       29.26      3.57 o 
   7   4   3        6.73       10.50      3.11 o 
   8   4   3        5.20        1.18      2.72 o 
   9   4   3       20.96       24.61      4.51 o 
  -9   5   3       18.54       14.07      4.55 o 
  -8   5   3       62.31       66.08      4.98 o 
  -7   5   3        4.44        5.30      2.33 o 
  -6   5   3        9.73        6.49      1.83 o 
  -5   5   3      226.24      222.51      5.92 o 
  -4   5   3       19.22       17.97      1.89 o 
  -3   5   3     1779.32     1657.89     22.53 o 
  -2   5   3      181.49      191.80      3.08 o 
  -1   5   3      152.47      148.70      2.73 o 
   0   5   3     1591.66     1631.65     24.29 o 
   1   5   3     1329.06     1309.53     18.67 o 
   2   5   3        9.64       10.72      1.02 o 
   3   5   3      206.06      203.30      4.22 o 
   4   5   3      112.41      114.50      3.04 o 
   5   5   3       10.72       10.84      2.15 o 
   6   5   3        7.99        9.33      2.80 o 
   7   5   3       28.66       30.30      4.10 o 
   8   5   3       21.88       20.04      3.87 o 
  -9   6   3       99.08      107.29     10.13 o 
  -8   6   3        0.01        0.92      3.30 o 
  -7   6   3      180.42      180.18      6.75 o 
  -6   6   3      589.42      553.08      8.07 o 
  -5   6   3       56.42       59.00      3.97 o 
  -4   6   3      174.82      157.66      4.17 o 
  -3   6   3       40.77       37.37      2.48 o 
  -2   6   3        6.72       12.34      1.31 o 
  -1   6   3      853.11      866.40     14.87 o 
   0   6   3      683.68      679.72     12.68 o 
   1   6   3     1417.25     1529.78     27.96 o 
   2   6   3      474.77      468.23      4.96 o 
   3   6   3       79.92       76.73      2.80 o 
   4   6   3      852.49      829.90     13.21 o 
   5   6   3       73.19       68.80      3.73 o 
   6   6   3      508.61      490.37     23.21 o 
   7   6   3       21.30       21.94      3.73 o 
   8   6   3        0.71        1.37      2.85 o 
  -8   7   3       36.29       41.24      4.51 o 
  -7   7   3        1.43        1.25      2.54 o 
  -6   7   3        4.03        1.79      1.74 o 
  -5   7   3       69.49       66.47      4.29 o 
  -4   7   3       23.72       21.77      2.31 o 
  -3   7   3      116.76      108.58      3.83 o 
  -2   7   3      133.19      132.33      3.85 o 
  -1   7   3      172.92      154.49      9.71 o 
   0   7   3      684.01      644.09      6.27 o 
   1   7   3      161.39      161.82      7.82 o 
   2   7   3        0.39        2.50      1.70 o 
   3   7   3     1425.15     1379.77     39.13 o 
   4   7   3     1471.55     1421.11     23.99 o 
   5   7   3      177.03      161.88      5.08 o 
   6   7   3      149.75      155.26      6.62 o 
   7   7   3        0.33       -0.62      2.72 o 
   8   7   3        1.49        1.12      2.90 o 
  -8   8   3        5.63        4.82      3.03 o 
  -7   8   3       15.42       22.09      3.73 o 
  -6   8   3       52.13       50.78      4.26 o 
  -5   8   3       11.39        9.45      2.65 o 
  -4   8   3     1145.62     1070.18     33.36 o 
  -3   8   3        0.02       -0.32      1.61 o 
  -2   8   3      695.29      668.11      8.01 o 
  -1   8   3      265.59      243.30      4.80 o 
   0   8   3      168.70      160.00      5.87 o 
   1   8   3      189.43      173.42      6.03 o 
   2   8   3      130.72      125.90      4.33 o 
   3   8   3        4.65        4.42      1.63 o 
   4   8   3       13.83       10.86      2.23 o 
   5   8   3       52.72       55.97      3.69 o 
   6   8   3       53.31       53.64      4.82 o 
   7   8   3       12.11       13.79      3.73 o 
  -7   9   3      129.30      115.81      6.23 o 
  -6   9   3       47.95       50.15      4.63 o 
  -5   9   3      114.89      107.85      5.40 o 
  -4   9   3       31.58       29.31      2.76 o 
  -3   9   3      516.49      498.21     15.61 o 
  -2   9   3        2.07        2.48      1.72 o 
  -1   9   3     1366.49     1309.57     15.37 o 
   0   9   3       77.40       71.09      4.72 o 
   1   9   3      256.01      244.58      8.56 o 
   2   9   3      120.23      122.92      4.29 o 
   3   9   3     1030.50     1021.51     26.10 o 
   4   9   3       15.46       15.73      2.95 o 
   5   9   3      195.89      183.74      5.64 o 
   6   9   3        1.69        4.14      2.96 o 
   7   9   3       34.95       40.21      4.81 o 
  -7  10   3       22.67       26.20      6.54 o 
  -6  10   3        3.77        4.27      2.78 o 
  -5  10   3        0.04       -1.78      2.57 o 
  -4  10   3      222.21      226.52      8.15 o 
  -3  10   3       18.68       19.25      2.57 o 
  -2  10   3      128.97      136.21      6.02 o 
  -1  10   3      122.81      111.03      6.02 o 
   0  10   3      221.49      234.95      7.27 o 
   1  10   3       74.42       86.22      5.13 o 
   2  10   3      684.21      669.75     23.15 o 
   3  10   3        0.90        1.30      1.95 o 
   4  10   3       69.26       74.42      4.61 o 
   5  10   3      147.40      142.52      5.28 o 
   6  10   3       15.53       13.98      3.53 o 
  -6  11   3        0.55        0.51      2.91 o 
  -5  11   3        6.56        4.75      4.63 o 
  -4  11   3       53.27       46.14      6.83 o 
  -3  11   3      182.13      170.26      6.85 o 
  -2  11   3       25.63       29.51      3.94 o 
  -1  11   3      478.17      478.74     19.31 o 
   0  11   3       29.72       31.30      4.05 o 
   1  11   3       25.93       24.03      3.83 o 
   2  11   3       80.90       86.83      7.20 o 
   3  11   3      143.99      145.23      8.00 o 
   4  11   3        3.64        5.49      2.33 o 
   5  11   3       54.28       58.06      4.59 o 
  -5  12   3        3.11        1.47      4.11 o 
  -4  12   3       60.07       60.91      5.34 o 
  -3  12   3       41.50       47.75      5.58 o 
  -2  12   3      292.84      288.02      8.93 o 
  -1  12   3        4.73        7.17      3.36 o 
   0  12   3      680.39      687.38     13.14 o 
   1  12   3      134.47      134.93      6.70 o 
   2  12   3      324.83      321.73     20.19 o 
   3  12   3       68.10       61.13      5.24 o 
   4  12   3       45.54       43.05      4.52 o 
  -3  13   3       30.81       39.02      5.09 o 
  -2  13   3       40.60       48.54      6.98 o 
  -1  13   3       35.98       41.44      4.93 o 
   0  13   3       14.62       15.62      4.05 o 
   1  13   3      187.48      173.60     26.73 o 
   2  13   3        3.57       -0.22      2.96 o 
   3  13   3      168.82      183.78     11.53 o 
  -8   0   4      168.43      168.51      9.11 o 
  -6   0   4     2858.01     2915.42     96.20 o 
  -4   0   4     3213.96     3184.77     40.61 o 
  -2   0   4        1.07       10.13      2.06 o 
   0   0   4     3101.45     2182.05     19.68 o 
   2   0   4      604.60      701.07     19.13 o 
   4   0   4        0.73        1.89      1.86 o 
   6   0   4      110.13       98.74      9.62 o 
   8   0   4       37.54       38.83      4.41 o 
  -9   1   4       40.40       39.47      3.49 o 
  -8   1   4       14.67       16.16      2.19 o 
  -7   1   4      246.38      242.51      4.84 o 
  -6   1   4      216.03      229.08      4.38 o 
  -5   1   4     1037.08     1031.91     12.68 o 
  -4   1   4      407.49      440.94      6.38 o 
  -3   1   4      353.33      339.44      5.98 o 
  -2   1   4      328.18      358.07      6.61 o 
  -1   1   4     4498.42     4446.98     23.21 o 
   0   1   4       87.59       88.51      2.10 o 
   1   1   4     5183.39     5385.92    193.43 o 
   2   1   4       65.12       65.94      1.89 o 
   3   1   4       81.27       92.49      2.29 o 
   4   1   4        4.47        3.72      1.09 o 
   5   1   4        5.63        4.89      1.55 o 
   6   1   4       12.06        9.66      1.97 o 
   7   1   4      114.30      104.98      3.83 o 
   8   1   4       19.28       19.62      2.57 o 
   9   1   4       20.64       13.26      4.75 o 
  -9   2   4       19.56       25.13      4.05 o 
  -8   2   4       15.37       20.22      2.66 o 
  -7   2   4      348.56      347.18      7.59 o 
  -6   2   4      546.97      550.95     12.77 o 
  -5   2   4      464.89      471.96      4.65 o 
  -4   2   4      478.62      442.30     11.03 o 
  -3   2   4     1556.66     1668.96     28.49 o 
  -2   2   4      180.53      239.89      3.29 o 
  -1   2   4      380.15      386.75      4.40 o 
   0   2   4     5025.85     4679.14     26.52 o 
   1   2   4     1909.15     1954.82     21.29 o 
   2   2   4       17.75        5.44      1.02 o 
   3   2   4      774.32      807.52     13.32 o 
   4   2   4       42.77       39.31      1.92 o 
   5   2   4        4.11        2.04      1.52 o 
   6   2   4      310.35      301.26      5.34 o 
   7   2   4        1.51       -0.77      1.74 o 
   8   2   4       71.63       69.84      4.32 o 
   9   2   4        0.12        2.68      2.65 o 
  -9   3   4       69.53       81.48      5.55 o 
  -8   3   4       38.90       36.68      3.99 o 
  -7   3   4      324.64      326.26      8.09 o 
  -6   3   4       67.74       65.76      2.89 o 
  -5   3   4     1405.93     1382.11     29.97 o 
  -4   3   4       10.76       12.09      1.15 o 
  -3   3   4      892.63      883.09     17.13 o 
  -2   3   4       22.77       19.74      1.46 o 
  -1   3   4      506.02      425.29      4.73 o 
   0   3   4      626.51      690.24     14.45 o 
   1   3   4      885.52     1084.55      7.68 o 
   2   3   4        9.48       14.77      1.29 o 
   3   3   4       29.28       27.17      1.78 o 
   4   3   4      212.77      208.25      4.08 o 
   5   3   4      512.02      484.39     12.56 o 
   6   3   4      359.10      351.80     10.86 o 
   7   3   4        4.55        3.47      2.23 o 
   8   3   4      140.37      126.92      5.31 o 
   9   3   4       63.95       67.99      4.69 o 
  -9   4   4       19.39       17.70      5.14 o 
  -8   4   4        6.94        5.68      2.75 o 
  -7   4   4       38.73       40.15      3.83 o 
  -6   4   4      286.02      264.81     12.85 o 
  -5   4   4        0.16        1.64      1.13 o 
  -4   4   4     3157.70     3237.24     70.97 o 
  -3   4   4      430.84      472.65      4.62 o 
  -2   4   4      600.60      592.29      6.80 o 
  -1   4   4       49.44       54.32      1.97 o 
   0   4   4      461.69      416.12      6.93 o 
   1   4   4      707.91      720.91     13.89 o 
   2   4   4     1040.86     1106.96     18.46 o 
   3   4   4      468.73      484.23      6.95 o 
   4   4   4      978.50     1001.73     19.60 o 
   5   4   4       87.45       81.48      4.78 o 
   6   4   4      141.65      133.49      8.00 o 
   7   4   4        5.25        7.24      3.09 o 
   8   4   4       21.80       17.42      3.69 o 
  -9   5   4        6.43        6.19      3.05 o 
  -8   5   4       26.40       33.66      4.21 o 
  -7   5   4        9.04       17.95      5.95 o 
  -6   5   4       72.29       78.05      3.59 o 
  -5   5   4      129.15      142.65      3.29 o 
  -4   5   4       21.79       23.15      1.46 o 
  -3   5   4      186.24      178.08      4.05 o 
  -2   5   4       14.41       11.27      1.25 o 
  -1   5   4      603.06      552.72      5.19 o 
   0   5   4      186.56      176.30      3.07 o 
   1   5   4        0.53        3.74      1.79 o 
   2   5   4     2526.76     2651.83     23.68 o 
   3   5   4      545.83      515.81     10.32 o 
   4   5   4      109.99      124.13      3.73 o 
   5   5   4     1977.04     1849.35     39.28 o 
   6   5   4        1.52        2.38      2.63 o 
   7   5   4       35.47       30.25      4.03 o 
   8   5   4       64.65       65.37      5.35 o 
  -8   6   4       52.28       54.83      5.29 o 
  -7   6   4        0.10        2.73      2.44 o 
  -6   6   4       70.07       57.27      3.38 o 
  -5   6   4       84.86       84.48      3.58 o 
  -4   6   4      184.99      191.34      5.30 o 
  -3   6   4       83.04       83.78      3.38 o 
  -2   6   4      875.34      902.14      7.13 o 
  -1   6   4       73.53       70.51      5.74 o 
   0   6   4      283.94      302.35      4.73 o 
   1   6   4      128.45      145.29      2.79 o 
   2   6   4        5.57        4.17      1.05 o 
   3   6   4      114.75      122.77      4.67 o 
   4   6   4      375.78      364.55      9.25 o 
   5   6   4      270.21      259.63      5.84 o 
   6   6   4        0.10        2.50      2.53 o 
   7   6   4       33.70       35.46      4.21 o 
   8   6   4       86.50       92.80      6.32 o 
  -8   7   4       18.34       20.34      3.78 o 
  -7   7   4       32.48       40.25      4.21 o 
  -6   7   4       15.38       10.42      2.65 o 
  -5   7   4     1171.84     1078.30     13.75 o 
  -4   7   4      154.51      145.27      4.38 o 
  -3   7   4       55.96       57.65      3.34 o 
  -2   7   4      877.69      880.88      8.96 o 
  -1   7   4      128.71      125.46      3.11 o 
   0   7   4        5.17        5.61      1.31 o 
   1   7   4       14.79       13.60      1.16 o 
   2   7   4      188.02      194.92      4.94 o 
   3   7   4       35.47       37.73      2.40 o 
   4   7   4      121.34      114.59      4.26 o 
   5   7   4      469.30      445.44     15.44 o 
   6   7   4      124.73      141.63      6.53 o 
   7   7   4        0.12        0.68      2.89 o 
  -8   8   4       63.42       61.68      6.76 o 
  -7   8   4        0.09        4.76      3.52 o 
  -6   8   4       17.10       11.74      3.05 o 
  -5   8   4      111.70       96.48      4.93 o 
  -4   8   4       34.59       33.69      3.09 o 
  -3   8   4      205.12      192.89      4.95 o 
  -2   8   4      387.06      388.48      6.39 o 
  -1   8   4      191.19      186.29      4.45 o 
   0   8   4      202.27      195.91      4.76 o 
   1   8   4       42.67       40.93      2.93 o 
   2   8   4      451.03      426.24      7.97 o 
   3   8   4      495.89      502.54     18.70 o 
   4   8   4      854.36      802.17     26.28 o 
   5   8   4       21.48       23.74      3.20 o 
   6   8   4       22.68       23.01      3.78 o 
   7   8   4       54.98       60.46      6.32 o 
  -7   9   4       26.05       22.33      3.79 o 
  -6   9   4        0.26        3.60      2.60 o 
  -5   9   4        1.56       -0.88      2.28 o 
  -4   9   4       74.56       75.44      5.25 o 
  -3   9   4        0.06        0.50      2.09 o 
  -2   9   4       22.08       19.03      2.35 o 
  -1   9   4      313.14      308.91     11.53 o 
   0   9   4      147.15      149.21      6.01 o 
   1   9   4      117.18      111.21      5.74 o 
   2   9   4       40.29       35.91      3.48 o 
   3   9   4       39.19       36.37      2.61 o 
   4   9   4       34.45       42.83      4.04 o 
   5   9   4        6.38        6.75      3.19 o 
   6   9   4      148.70      171.45      8.52 o 
  -6  10   4      222.94      207.82      7.58 o 
  -5  10   4      112.17      113.54      6.54 o 
  -4  10   4       18.91       21.98      2.74 o 
  -3  10   4       77.80       80.50      5.13 o 
  -2  10   4       52.43       48.09      4.52 o 
  -1  10   4      224.10      226.95      7.27 o 
   0  10   4       44.11       46.64      6.54 o 
   1  10   4      187.42      181.46      7.86 o 
   2  10   4       35.91       36.95      3.14 o 
   3  10   4       25.00       32.06      2.66 o 
   4  10   4        3.21        0.03      2.01 o 
   5  10   4       88.77       98.88      4.72 o 
   6  10   4        2.18        0.09      3.23 o 
  -6  11   4       26.86       35.22      4.46 o 
  -5  11   4        7.70       14.21      3.27 o 
  -4  11   4      150.22      141.24      6.65 o 
  -3  11   4       78.55       78.40      5.40 o 
  -2  11   4       84.14       89.08      5.61 o 
  -1  11   4       33.46       29.39      4.05 o 
   0  11   4       12.41       11.23      3.09 o 
   1  11   4       66.93       60.06      5.14 o 
   2  11   4        5.26        3.45      2.91 o 
   3  11   4      119.27      118.19      4.13 o 
   4  11   4       56.56       63.76      4.12 o 
   5  11   4        3.06       -0.98      2.30 o 
  -5  12   4       62.20       69.32      8.37 o 
  -4  12   4        5.12        2.10      3.06 o 
  -3  12   4        7.45        7.71      3.17 o 
  -2  12   4       11.58        6.15      3.82 o 
  -1  12   4       66.75       71.66      5.56 o 
   0  12   4      281.31      292.24     19.39 o 
   1  12   4       42.49       47.46      4.91 o 
   2  12   4       96.51      104.35      6.23 o 
   3  12   4       36.18       44.20      4.72 o 
   4  12   4       44.78       37.68      4.61 o 
  -3  13   4        0.63       -2.49      2.96 o 
  -2  13   4        0.04       -0.95      3.01 o 
  -1  13   4       65.77       70.08      5.92 o 
   0  13   4       40.19       32.07      4.52 o 
   1  13   4        0.32       -1.88      3.06 o 
   2  13   4        1.45       -2.71      2.85 o 
  -9   0   5        3.69        4.11      3.67 o 
  -7   0   5       10.40        9.19      3.30 o 
  -5   0   5     1103.06     1076.90     11.39 o 
  -3   0   5      137.15      140.41      5.58 o 
  -1   0   5     3707.12     3934.50     31.28 o 
   1   0   5     2690.91     3174.45     27.91 o 
   3   0   5        5.61        6.83      1.92 o 
   5   0   5      161.45      163.49      8.67 o 
   7   0   5      755.64      786.79     34.00 o 
   9   0   5       72.97       82.98      8.96 o 
  -9   1   5        1.18        6.09      2.78 o 
  -8   1   5      175.32      168.65      5.17 o 
  -7   1   5       14.08       17.52      2.36 o 
  -6   1   5      497.25      494.87     11.36 o 
  -5   1   5        8.60       12.41      1.54 o 
  -4   1   5      178.05      199.23      3.26 o 
  -3   1   5      451.23      490.74     13.14 o 
  -2   1   5      735.66      845.63     15.72 o 
  -1   1   5       19.64       20.45      1.32 o 
   0   1   5      593.56      699.13      6.39 o 
   1   1   5     1855.99     1839.32     99.98 o 
   2   1   5       35.75       30.39      1.72 o 
   3   1   5      535.10      630.72      6.95 o 
   4   1   5      123.85      136.20      2.99 o 
   5   1   5       14.56       15.44      1.97 o 
   6   1   5      102.56      103.94      3.66 o 
   7   1   5       86.37       85.43      3.67 o 
   8   1   5      271.62      276.98      8.66 o 
   9   1   5       14.16        9.64      3.08 o 
  -9   2   5       96.23       92.01      5.71 o 
  -8   2   5        9.83       12.31      2.43 o 
  -7   2   5       26.51       25.15      2.58 o 
  -6   2   5       24.54       28.59      2.55 o 
  -5   2   5       59.37       61.63      2.57 o 
  -4   2   5        0.08        1.11      1.13 o 
  -3   2   5      104.88      116.22      3.65 o 
  -2   2   5        0.03        1.51      0.84 o 
  -1   2   5      470.59      508.56      5.48 o 
   0   2   5     3195.49     3450.31     22.60 o 
   1   2   5       34.49       27.57      1.59 o 
   2   2   5      513.05      509.28     18.59 o 
   3   2   5       51.59       49.57      2.36 o 
   4   2   5      140.34      155.93      3.15 o 
   5   2   5       89.70       92.86      3.38 o 
   6   2   5       65.09       67.65      3.23 o 
   7   2   5      404.17      394.01      7.91 o 
   8   2   5       14.74       19.46      3.58 o 
  -9   3   5       10.18        8.27      3.21 o 
  -8   3   5       25.56       25.78      3.72 o 
  -7   3   5       20.75       18.07      2.53 o 
  -6   3   5       60.97       57.77      2.73 o 
  -5   3   5       13.99       14.71      2.62 o 
  -4   3   5        2.67        2.60      1.14 o 
  -3   3   5       91.34      104.24      2.55 o 
  -2   3   5       76.17       82.48      2.73 o 
  -1   3   5      363.22      380.80      6.40 o 
   0   3   5     2813.54     3050.82     37.76 o 
   1   3   5      535.35      500.34      5.07 o 
   2   3   5      212.75      218.86      4.37 o 
   3   3   5       29.96       29.49      1.85 o 
   4   3   5       15.92       17.67      1.71 o 
   5   3   5       15.26       17.25      2.34 o 
   6   3   5       60.42       61.16      4.72 o 
   7   3   5        3.01        4.08      3.01 o 
   8   3   5      128.79      151.38      8.15 o 
  -9   4   5      164.28      162.32      8.96 o 
  -8   4   5        2.02        0.98      2.33 o 
  -7   4   5       33.12       40.51      3.93 o 
  -6   4   5       15.36       16.64      1.80 o 
  -5   4   5       15.48       16.63      1.66 o 
  -4   4   5      536.28      537.00      9.17 o 
  -3   4   5       15.15       15.05      1.25 o 
  -2   4   5        4.29        4.32      1.12 o 
  -1   4   5      281.96      326.80      5.70 o 
   0   4   5     2839.92     2938.60     96.37 o 
   1   4   5      315.90      314.43      5.73 o 
   2   4   5     1828.73     1989.68     27.89 o 
   3   4   5       40.55       51.34      2.15 o 
   4   4   5       21.68       18.14      1.87 o 
   5   4   5       40.68       48.30      4.31 o 
   6   4   5       99.81      102.30      9.18 o 
   7   4   5      121.34      129.77      6.44 o 
   8   4   5       24.70       22.75      3.95 o 
  -9   5   5        5.56        5.69      3.17 o 
  -8   5   5        3.34        3.07      2.54 o 
  -7   5   5       25.47       29.04      3.53 o 
  -6   5   5        2.68        2.56      1.61 o 
  -5   5   5        4.63        4.17      1.63 o 
  -4   5   5        7.44        6.86      1.16 o 
  -3   5   5       59.31       71.12      2.58 o 
  -2   5   5        0.42        0.31      0.99 o 
  -1   5   5     1202.15     1098.85     89.06 o 
   0   5   5        0.79        1.36      0.80 o 
   1   5   5     1340.42     1399.31     10.23 o 
   2   5   5     1757.43     1876.51     27.28 o 
   3   5   5      469.87      474.98      5.92 o 
   4   5   5      175.20      169.97      4.76 o 
   5   5   5      340.79      347.20     13.95 o 
   6   5   5      232.58      221.70      7.47 o 
   7   5   5       68.00       70.88      5.65 o 
   8   5   5       72.90       73.52      6.24 o 
  -8   6   5        0.30       -0.27      2.63 o 
  -7   6   5       79.42       68.82      5.14 o 
  -6   6   5        2.48        2.81      2.15 o 
  -5   6   5       36.20       40.29      4.96 o 
  -4   6   5      449.09      448.45     13.83 o 
  -3   6   5      164.79      167.32      3.55 o 
  -2   6   5      209.80      205.11      3.77 o 
  -1   6   5      394.21      393.31      9.01 o 
   0   6   5       12.58       13.59      1.23 o 
   1   6   5       85.28       85.22      2.02 o 
   2   6   5      261.08      257.24      3.78 o 
   3   6   5       82.20       97.10      3.20 o 
   4   6   5      156.06      157.39      4.77 o 
   5   6   5        0.03        0.04      1.89 o 
   6   6   5        9.91       15.47      3.47 o 
   7   6   5       13.08       12.47      3.63 o 
   8   6   5        0.21       -2.23      3.03 o 
  -8   7   5       18.97       19.97      3.89 o 
  -7   7   5       27.08       23.94      3.82 o 
  -6   7   5        1.38        1.18      2.17 o 
  -5   7   5     1038.73      998.25     22.37 o 
  -4   7   5       80.18       88.39      3.82 o 
  -3   7   5     1466.02     1397.55     15.36 o 
  -2   7   5        0.00       -1.02      1.15 o 
  -1   7   5      438.57      410.17      9.20 o 
   0   7   5       23.07       27.30      2.23 o 
   1   7   5      162.26      186.95      2.80 o 
   2   7   5       17.79       19.89      1.94 o 
   3   7   5        5.30        6.32      1.67 o 
   4   7   5       65.82       63.64      3.71 o 
   5   7   5        0.22        0.23      2.58 o 
   6   7   5      355.18      391.41      9.96 o 
   7   7   5        5.07        5.53      3.52 o 
  -8   8   5       98.76      101.34      8.67 o 
  -7   8   5        4.34        5.56      2.65 o 
  -6   8   5       50.97       53.73      4.45 o 
  -5   8   5       55.63       51.19      4.20 o 
  -4   8   5        5.23        1.76      1.72 o 
  -3   8   5       95.88      101.72      4.07 o 
  -2   8   5     1119.02     1083.06     24.81 o 
  -1   8   5       50.08       49.50      3.06 o 
   0   8   5      495.74      463.93     48.96 o 
   1   8   5        0.00       -1.16      1.29 o 
   2   8   5      249.39      242.43      4.61 o 
   3   8   5      106.77      105.93      3.67 o 
   4   8   5      782.99      731.73     11.11 o 
   5   8   5       50.68       51.17      3.64 o 
   6   8   5        1.09       -1.99      2.68 o 
   7   8   5       42.25       45.60      5.08 o 
  -7   9   5       40.71       35.15      4.41 o 
  -6   9   5       11.67        6.88      2.89 o 
  -5   9   5      144.49      146.75      6.98 o 
  -4   9   5        9.01        8.44      2.16 o 
  -3   9   5      558.35      553.05      8.28 o 
  -2   9   5      161.40      151.76      4.53 o 
  -1   9   5       19.31       18.92      3.16 o 
   0   9   5      140.13      148.35      9.25 o 
   1   9   5      456.24      471.91     12.26 o 
   2   9   5       80.94       91.49      3.38 o 
   3   9   5       90.05       93.43      3.50 o 
   4   9   5        2.76        3.41      2.13 o 
   5   9   5       25.61       26.18      3.13 o 
   6   9   5        1.57       -1.74      2.54 o 
  -6  10   5      206.04      201.89     10.13 o 
  -5  10   5       29.20       32.95      8.59 o 
  -4  10   5      123.55      125.33      4.80 o 
  -3  10   5        1.30       -1.94      2.32 o 
  -2  10   5     1177.90     1141.56     18.95 o 
  -1  10   5       59.04       65.48     10.72 o 
   0  10   5       24.78       23.14      3.48 o 
   1  10   5       78.25       69.14      4.91 o 
   2  10   5      114.55      110.14      4.43 o 
   3  10   5       66.97       70.78      3.99 o 
   4  10   5       73.96       73.38      4.14 o 
   5  10   5        1.03       -1.39      2.93 o 
  -5  11   5       19.62       31.27      5.14 o 
  -4  11   5       27.73       28.89      5.21 o 
  -3  11   5      184.47      193.08      7.47 o 
  -2  11   5        8.87        4.90      2.95 o 
  -1  11   5      501.79      490.75     10.90 o 
   0  11   5       89.69       97.69      6.02 o 
   1  11   5      932.83      907.91     26.88 o 
   2  11   5       52.92       51.28      4.67 o 
   3  11   5      126.22      110.42      6.62 o 
   4  11   5        0.00       -0.88      2.13 o 
   5  11   5        0.03        0.96      2.61 o 
  -4  12   5       44.12       50.69      6.32 o 
  -3  12   5        0.47        3.38      3.11 o 
  -2  12   5      181.10      202.55      7.84 o 
  -1  12   5       69.41       70.05      5.52 o 
   0  12   5      189.65      212.15      7.99 o 
   1  12   5       66.80       72.62      5.54 o 
   2  12   5      152.16      173.63      7.36 o 
   3  12   5       75.50       81.95      8.08 o 
  -2  13   5        0.02       -3.03      3.11 o 
  -1  13   5      106.63      113.52      6.80 o 
   0  13   5       12.85        9.97      4.63 o 
   1  13   5        3.79       -0.90      3.01 o 
   2  13   5        1.92       -0.29      3.32 o 
  -8   0   6      183.56      178.01      9.25 o 
  -6   0   6      200.87      211.70      7.49 o 
  -4   0   6      175.65      173.74     11.38 o 
  -2   0   6      207.85      162.29      6.17 o 
   0   0   6      827.60      827.61     13.07 o 
   2   0   6     1914.95     1989.74     35.69 o 
   4   0   6       61.29       57.48      4.21 o 
   6   0   6      121.04      139.75      6.01 o 
   8   0   6        1.09        3.78      3.09 o 
  -9   1   6       62.51       69.10      5.09 o 
  -8   1   6       18.51       12.31      5.43 o 
  -7   1   6      258.39      260.25      5.85 o 
  -6   1   6      193.70      190.26     11.75 o 
  -5   1   6      452.87      475.60      7.61 o 
  -4   1   6        0.36       -0.59      1.10 o 
  -3   1   6      174.31      155.83      4.19 o 
  -2   1   6      182.04      185.12      3.67 o 
  -1   1   6       55.82       45.63      2.23 o 
   0   1   6       27.51       31.68      1.99 o 
   1   1   6     1347.59     1340.92     38.20 o 
   2   1   6      460.55      501.82      5.30 o 
   3   1   6      189.93      161.48      3.52 o 
   4   1   6       51.73       58.31      2.48 o 
   5   1   6       33.78       36.99      2.62 o 
   6   1   6        0.07       -1.64      1.64 o 
   7   1   6      174.32      178.11      4.89 o 
   8   1   6       29.90       26.73      3.70 o 
  -9   2   6        3.70        0.29      3.52 o 
  -8   2   6      228.13      238.90      6.07 o 
  -7   2   6        6.34        7.48      1.94 o 
  -6   2   6      239.42      222.36      7.61 o 
  -5   2   6        0.00       -0.35      1.34 o 
  -4   2   6      111.05       98.36     15.20 o 
  -3   2   6     1464.99     1513.16     39.62 o 
  -2   2   6        9.64        6.79      1.34 o 
  -1   2   6      410.62      439.61     21.05 o 
   0   2   6      454.84      467.37     12.26 o 
   1   2   6      584.70      639.28      5.64 o 
   2   2   6     2957.73     2905.11    163.50 o 
   3   2   6        5.05       10.48      1.57 o 
   4   2   6       92.17       91.49      3.11 o 
   5   2   6       22.26       19.09      2.58 o 
   6   2   6      245.10      224.84     17.43 o 
   7   2   6       30.19       30.31      3.28 o 
   8   2   6       92.41       90.59      5.50 o 
  -9   3   6        7.66       10.21      3.21 o 
  -8   3   6        0.05       -1.08      2.33 o 
  -7   3   6      124.00      124.44      4.37 o 
  -6   3   6      107.95      114.50      3.37 o 
  -5   3   6      140.73      149.68      6.30 o 
  -4   3   6       56.50       58.35      2.83 o 
  -3   3   6      781.28      754.82     16.37 o 
  -2   3   6      503.44      493.95     12.88 o 
  -1   3   6      517.27      484.75     10.13 o 
   0   3   6     1040.95     1156.01      9.79 o 
   1   3   6     1220.57     1261.38     13.38 o 
   2   3   6      278.35      311.61      4.38 o 
   3   3   6     1119.13     1128.44     21.15 o 
   4   3   6       84.42       86.49      3.16 o 
   5   3   6      339.83      332.99      7.86 o 
   6   3   6      109.77      107.14      5.66 o 
   7   3   6       32.95       31.01      4.09 o 
   8   3   6        3.15        1.38      3.67 o 
  -9   4   6        0.16       -0.94      2.72 o 
  -8   4   6       14.12       14.58      3.32 o 
  -7   4   6      126.50      110.64      5.45 o 
  -6   4   6       71.54       77.84      3.06 o 
  -5   4   6       12.72       15.39      1.68 o 
  -4   4   6      582.39      571.99      8.53 o 
  -3   4   6      792.15      809.50     15.31 o 
  -2   4   6      763.93      735.97     14.81 o 
  -1   4   6       37.87       30.15      2.99 o 
   0   4   6       36.66       46.55      2.40 o 
   1   4   6      391.62      413.87      4.68 o 
   2   4   6      151.35      121.58      3.05 o 
   3   4   6      228.70      244.99      4.32 o 
   4   4   6      592.28      591.80     15.54 o 
   5   4   6      189.94      197.94      6.80 o 
   6   4   6      378.78      382.31     17.11 o 
   7   4   6        1.81       -0.07      2.75 o 
   8   4   6       21.03       20.94      4.03 o 
  -9   5   6       41.46       45.55      4.88 o 
  -8   5   6        8.44        6.52      2.90 o 
  -7   5   6      110.67      107.92      5.56 o 
  -6   5   6       81.09       78.24      4.41 o 
  -5   5   6       35.52       33.98      3.13 o 
  -4   5   6      250.36      250.79      4.37 o 
  -3   5   6      634.13      647.31     11.11 o 
  -2   5   6        0.00        0.98      1.12 o 
  -1   5   6        0.29        0.82      1.11 o 
   0   5   6       66.22       72.91      1.93 o 
   1   5   6      168.82      160.85      2.94 o 
   2   5   6       15.98       10.20      1.35 o 
   3   5   6     1629.51     1646.97     17.02 o 
   4   5   6      486.89      479.05      7.83 o 
   5   5   6      225.21      222.96      7.34 o 
   6   5   6       31.05       28.69      4.00 o 
   7   5   6      114.81      111.88      6.33 o 
   8   5   6        0.16       -1.92      3.06 o 
  -8   6   6        6.53        7.56      3.16 o 
  -7   6   6       68.77       62.29      4.70 o 
  -6   6   6      219.34      212.37      6.65 o 
  -5   6   6        5.03        4.20      1.85 o 
  -4   6   6      106.63      106.13      3.92 o 
  -3   6   6       71.71       74.08      2.85 o 
  -2   6   6      538.95      522.82      6.04 o 
  -1   6   6       46.89       45.46      2.40 o 
   0   6   6      953.77     1009.55     13.41 o 
   1   6   6     1011.69     1088.37     22.67 o 
   2   6   6      594.77      585.26      8.51 o 
   3   6   6      258.21      274.98      6.04 o 
   4   6   6      899.21      859.46     10.12 o 
   5   6   6       22.61       24.10      3.49 o 
   6   6   6      261.82      249.44      8.15 o 
   7   6   6      191.68      194.36      7.87 o 
  -8   7   6        6.52        6.16      3.14 o 
  -7   7   6        0.08        3.47      2.65 o 
  -6   7   6        4.35        3.82      3.08 o 
  -5   7   6      186.95      176.78      4.97 o 
  -4   7   6        6.62        5.02      2.01 o 
  -3   7   6     1427.32     1382.58     21.65 o 
  -2   7   6      162.14      157.31      3.75 o 
  -1   7   6      118.55      120.99      3.36 o 
   0   7   6      233.27      242.37      6.78 o 
   1   7   6       18.32       17.68      1.83 o 
   2   7   6      154.45      159.58      3.94 o 
   3   7   6      977.27      964.09     13.00 o 
   4   7   6       22.11       25.92      2.80 o 
   5   7   6       99.57       94.60      5.09 o 
   6   7   6       23.10       23.76      3.84 o 
   7   7   6      106.77      108.72      6.53 o 
  -7   8   6       55.70       48.69      5.07 o 
  -6   8   6       13.93       18.76      3.45 o 
  -5   8   6       76.75       72.34      5.21 o 
  -4   8   6       14.19       11.92      2.24 o 
  -3   8   6      511.34      504.41      9.40 o 
  -2   8   6      102.55      104.37      4.02 o 
  -1   8   6      247.67      227.09      4.40 o 
   0   8   6      318.58      297.09     10.46 o 
   1   8   6       60.46       66.13      3.64 o 
   2   8   6       62.75       60.55      2.95 o 
   3   8   6      239.07      240.84      4.87 o 
   4   8   6       23.79       20.57      2.77 o 
   5   8   6      259.94      255.30      8.00 o 
   6   8   6       47.01       51.01      5.00 o 
  -7   9   6      211.08      202.83     11.46 o 
  -6   9   6       38.01       43.39      4.63 o 
  -5   9   6        9.25        6.14      2.74 o 
  -4   9   6      182.14      172.63      5.22 o 
  -3   9   6        9.34        9.99      2.27 o 
  -2   9   6       86.13       85.86      5.24 o 
  -1   9   6       10.11        8.25      2.82 o 
   0   9   6        4.49        4.63      2.65 o 
   1   9   6      162.62      158.51      4.89 o 
   2   9   6       43.34       47.25      3.39 o 
   3   9   6      109.98      102.90      3.68 o 
   4   9   6       23.12       29.99      3.19 o 
   5   9   6        0.18       -1.98      1.98 o 
   6   9   6       94.45      105.43      6.52 o 
  -6  10   6       60.36       46.29      4.88 o 
  -5  10   6       50.40       53.28      4.62 o 
  -4  10   6        8.43        8.62      2.39 o 
  -3  10   6       23.35       23.20      6.54 o 
  -2  10   6      264.40      271.39      8.25 o 
  -1  10   6      223.46      210.67      9.40 o 
   0  10   6       19.83       17.41      3.38 o 
   1  10   6      172.67      183.02      6.95 o 
   2  10   6      257.65      260.49      8.54 o 
   3  10   6       10.92       13.99      2.58 o 
   4  10   6        8.26        4.26      2.32 o 
   5  10   6       98.03      111.70      5.15 o 
  -5  11   6       20.41       23.02      5.73 o 
  -4  11   6       25.81       23.03      3.89 o 
  -3  11   6       27.40       26.33      3.89 o 
  -2  11   6        4.29        2.81      2.75 o 
  -1  11   6       53.16       59.33      5.65 o 
   0  11   6        0.44       -0.59      2.61 o 
   1  11   6       29.94       32.19      4.16 o 
   2  11   6       12.46       12.45      3.24 o 
   3  11   6      101.65       99.94      5.81 o 
   4  11   6       96.07      105.64     14.47 o 
  -4  12   6        3.57        3.60      3.01 o 
  -3  12   6       19.21       13.50      3.69 o 
  -2  12   6       11.09       10.50      3.28 o 
  -1  12   6        1.10        3.06      2.95 o 
   0  12   6      195.01      206.68      8.04 o 
   1  12   6       17.67       21.90      4.01 o 
   2  12   6       64.39       64.34      5.45 o 
   3  12   6        6.57        6.76      4.85 o 
  -1  13   6        8.34        6.52      3.63 o 
   0  13   6      115.97      131.42      7.16 o 
  -9   0   7       22.02       26.44      5.73 o 
  -7   0   7      215.63      220.45      9.69 o 
  -5   0   7      276.57      273.91      9.40 o 
  -3   0   7        0.08        2.50      2.50 o 
  -1   0   7     2378.38     2369.45     25.11 o 
   1   0   7       61.80       63.30      5.14 o 
   3   0   7      556.17      556.35      9.08 o 
   5   0   7      774.36      774.63     12.05 o 
   7   0   7       88.87       97.89      8.81 o 
  -9   1   7        2.42        3.62      2.80 o 
  -8   1   7       47.71       42.01      5.43 o 
  -7   1   7        0.29       -1.78      2.02 o 
  -6   1   7      130.63      124.40      4.05 o 
  -5   1   7        8.06        8.23      1.68 o 
  -4   1   7       30.57       32.11      2.85 o 
  -3   1   7       10.11        8.40      2.86 o 
  -2   1   7     1118.34     1292.26     48.03 o 
  -1   1   7       85.02       90.52      3.02 o 
   0   1   7      938.73     1072.40     15.17 o 
   1   1   7      658.76      663.37     15.35 o 
   2   1   7       55.03       70.32      2.77 o 
   3   1   7        1.70        2.82      1.45 o 
   4   1   7      171.21      166.08      4.83 o 
   5   1   7      151.90      146.75      4.22 o 
   6   1   7      509.36      494.64     11.04 o 
   7   1   7       16.58       14.81      2.48 o 
   8   1   7      387.97      368.76     12.11 o 
  -9   2   7        3.97        0.00      4.11 o 
  -8   2   7        0.24        0.95      2.32 o 
  -7   2   7      249.22      251.36     17.92 o 
  -6   2   7      134.81      135.33      4.76 o 
  -5   2   7      362.34      380.10     10.72 o 
  -4   2   7        7.00        5.65      1.97 o 
  -3   2   7      605.31      580.03     14.11 o 
  -2   2   7        3.33        4.10      1.19 o 
  -1   2   7      463.88      530.44     22.88 o 
   0   2   7      575.29      608.55      9.99 o 
   1   2   7      358.68      425.08      5.57 o 
   2   2   7      348.67      374.14      5.02 o 
   3   2   7     1239.49     1237.42     11.47 o 
   4   2   7        1.85        0.98      1.50 o 
   5   2   7      823.97      791.92      9.87 o 
   6   2   7       33.97       32.53      3.16 o 
   7   2   7      113.81      119.35      6.32 o 
   8   2   7       41.56       35.11      5.43 o 
  -9   3   7       10.40       15.13      4.99 o 
  -8   3   7      118.39      109.79      5.66 o 
  -7   3   7       40.19       39.95      3.05 o 
  -6   3   7        2.50        2.40      1.38 o 
  -5   3   7       50.69       48.53      3.73 o 
  -4   3   7       27.66       24.00      1.97 o 
  -3   3   7      108.39      101.64      2.97 o 
  -2   3   7        8.19        6.82      1.53 o 
  -1   3   7      513.02      547.85     12.93 o 
   0   3   7     1272.83     1417.01     15.26 o 
   1   3   7     2761.68     3010.97     14.50 o 
   2   3   7       39.92       41.75      2.41 o 
   3   3   7       29.70       32.77      2.21 o 
   4   3   7      456.90      468.28      6.38 o 
   5   3   7       13.29       13.05      2.42 o 
   6   3   7      285.15      290.04     11.53 o 
   7   3   7      137.25      138.37      6.75 o 
   8   3   7       97.70       92.30      6.28 o 
  -9   4   7        1.71        3.23      4.26 o 
  -8   4   7        4.65        6.19      3.01 o 
  -7   4   7       20.33       22.55      3.89 o 
  -6   4   7      106.85      107.67      3.94 o 
  -5   4   7      165.41      166.48      3.81 o 
  -4   4   7       56.81       48.79      2.24 o 
  -3   4   7       21.84       29.03      2.38 o 
  -2   4   7      282.07      294.28      6.73 o 
  -1   4   7      215.46      234.55      6.96 o 
   0   4   7      511.34      517.53      6.46 o 
   1   4   7        2.68        3.99      1.23 o 
   2   4   7      599.32      573.06      8.18 o 
   3   4   7       40.02       44.59      2.64 o 
   4   4   7       26.54       35.30      2.50 o 
   5   4   7        3.30        4.64      2.75 o 
   6   4   7       29.60       25.07      3.94 o 
   7   4   7       77.90       69.23      7.71 o 
  -8   5   7       49.62       50.32      4.61 o 
  -7   5   7       15.52       16.14      6.24 o 
  -6   5   7        1.52        0.62      1.92 o 
  -5   5   7      773.99      787.95     13.15 o 
  -4   5   7      321.10      315.27      8.02 o 
  -3   5   7       73.50       63.80      2.76 o 
  -2   5   7      701.10      704.00      8.12 o 
  -1   5   7        6.31        5.26      1.40 o 
   0   5   7      100.70       99.89      2.93 o 
   1   5   7      422.08      449.83      4.78 o 
   2   5   7       33.37       32.75      1.94 o 
   3   5   7        1.07        1.04      1.23 o 
   4   5   7      787.15      756.57     10.08 o 
   5   5   7       23.45       27.68      3.79 o 
   6   5   7       47.84       57.33     10.72 o 
   7   5   7       67.23       71.48      5.61 o 
  -8   6   7        4.15        2.48      2.53 o 
  -7   6   7        4.90        2.22      4.77 o 
  -6   6   7       16.67       20.04      3.03 o 
  -5   6   7       75.04       78.64      3.67 o 
  -4   6   7      596.05      579.45     22.20 o 
  -3   6   7       59.73       58.56      2.80 o 
  -2   6   7     1327.57     1256.89     19.43 o 
  -1   6   7       65.95       68.25      2.85 o 
   0   6   7      308.22      332.59      5.93 o 
   1   6   7       62.48       67.97      2.83 o 
   2   6   7      145.23      155.89      3.79 o 
   3   6   7        0.82        1.43      1.52 o 
   4   6   7       64.77       63.21      3.69 o 
   5   6   7      228.24      242.19      7.72 o 
   6   6   7        9.10        7.11      3.17 o 
   7   6   7      144.44      143.10      7.21 o 
  -8   7   7        0.73       -0.68      2.38 o 
  -7   7   7       67.22       70.56      8.37 o 
  -6   7   7       15.60       13.51      2.93 o 
  -5   7   7       86.78       85.90      3.89 o 
  -4   7   7        3.48        3.98      1.85 o 
  -3   7   7      164.23      165.04      5.60 o 
  -2   7   7       11.26        7.79      1.60 o 
  -1   7   7      499.62      512.32      6.97 o 
   0   7   7      389.59      389.46      7.35 o 
   1   7   7       37.73       40.17      3.05 o 
   2   7   7       29.70       34.21      3.01 o 
   3   7   7      161.92      169.12      8.99 o 
   4   7   7       52.99       50.45      3.58 o 
   5   7   7      183.92      193.99     13.73 o 
   6   7   7        5.79        1.24      2.90 o 
  -7   8   7        0.18        2.20      3.67 o 
  -6   8   7       65.46       70.15      4.82 o 
  -5   8   7       21.88       23.18      2.80 o 
  -4   8   7      660.86      629.52     16.42 o 
  -3   8   7      170.37      175.17      5.06 o 
  -2   8   7        0.67       -0.03      1.66 o 
  -1   8   7        7.74        7.23      2.04 o 
   0   8   7       28.32       27.46      2.81 o 
   1   8   7        3.93        1.35      1.87 o 
   2   8   7       14.76       13.00      2.41 o 
   3   8   7       57.28       62.55      3.18 o 
   4   8   7        1.18        1.17      1.99 o 
   5   8   7       69.71       78.44      5.45 o 
   6   8   7       37.03       43.69      4.87 o 
  -6   9   7       26.23       25.08      3.63 o 
  -5   9   7       41.95       50.65      3.67 o 
  -4   9   7        0.44        0.11      1.89 o 
  -3   9   7      528.74      515.97      8.37 o 
  -2   9   7        1.91        2.40      2.86 o 
  -1   9   7      967.57      940.88     19.46 o 
   0   9   7       10.27       10.72      2.32 o 
   1   9   7      131.92      133.60      4.77 o 
   2   9   7       90.25      100.25      6.04 o 
   3   9   7        9.70        9.71      2.35 o 
   4   9   7       75.18       73.07      5.30 o 
   5   9   7       16.06       14.99      2.99 o 
  -6  10   7        2.18        3.64      2.90 o 
  -5  10   7       11.13       13.15      3.17 o 
  -4  10   7      218.74      224.70      6.47 o 
  -3  10   7       20.84       22.33      4.19 o 
  -2  10   7      160.04      169.27      6.90 o 
  -1  10   7       73.69       80.39      5.43 o 
   0  10   7      419.84      366.61     73.66 o 
   1  10   7       88.53       96.08      5.58 o 
   2  10   7      220.11      216.46      8.42 o 
   3  10   7       26.41       28.48      3.24 o 
   4  10   7        4.84       -1.45      2.65 o 
   5  10   7       13.24       12.63      3.63 o 
  -5  11   7       38.41       40.83      6.76 o 
  -4  11   7        4.94        1.80      2.85 o 
  -3  11   7       41.80       45.29      4.77 o 
  -2  11   7        1.87       -0.90      4.41 o 
  -1  11   7      156.40      173.70      7.26 o 
   0  11   7        0.90        1.04      3.52 o 
   1  11   7        0.80        2.50      4.55 o 
   2  11   7       45.26       47.46      9.33 o 
   3  11   7       44.91       49.90      4.88 o 
   4  11   7        0.07        4.85      4.41 o 
  -3  12   7        3.09        0.00      3.01 o 
  -2  12   7       72.35       82.32      5.85 o 
  -1  12   7        8.20        5.26      3.07 o 
   0  12   7       14.80       11.41      5.36 o 
   1  12   7       19.32       27.54      6.24 o 
   2  12   7        3.98        5.57      3.32 o 
  -8   0   8        9.17        8.08      4.26 o 
  -6   0   8      103.54      108.24      7.05 o 
  -4   0   8      131.05      143.64      7.20 o 
  -2   0   8      125.56      125.07      4.47 o 
   0   0   8     4147.29     4173.75     38.19 o 
   2   0   8      526.61      513.75     12.78 o 
   4   0   8      127.48      123.58      5.65 o 
   6   0   8       85.56       86.18      7.12 o 
   8   0   8       76.68       67.78      5.40 o 
  -9   1   8       88.84       88.45      5.71 o 
  -8   1   8        0.07        0.29      3.52 o 
  -7   1   8       59.52       67.11      4.57 o 
  -6   1   8       69.51       71.59      4.36 o 
  -5   1   8      195.04      220.76      6.34 o 
  -4   1   8      254.73      267.84      7.64 o 
  -3   1   8       69.59       73.46      3.14 o 
  -2   1   8     1326.22     1364.90     17.98 o 
  -1   1   8      245.18      222.75      4.63 o 
   0   1   8       20.77       20.56      2.39 o 
   1   1   8     2106.60     2172.68     46.15 o 
   2   1   8      110.75      105.80      4.03 o 
   3   1   8      559.09      568.12      7.87 o 
   4   1   8      257.27      263.02      5.98 o 
   5   1   8        2.97        4.80      2.15 o 
   6   1   8       13.14       14.77      2.38 o 
   7   1   8        0.76        2.77      2.05 o 
  -9   2   8        6.79        9.55      4.85 o 
  -8   2   8       16.02        8.59      2.80 o 
  -7   2   8        0.33       -2.20      2.20 o 
  -6   2   8      441.44      468.10     22.54 o 
  -5   2   8       19.92       17.47      2.74 o 
  -4   2   8      239.50      229.64      4.94 o 
  -3   2   8        1.65        5.30      1.55 o 
  -2   2   8       53.28       48.21      2.91 o 
  -1   2   8       69.84       72.62      2.70 o 
   0   2   8     1070.29     1108.16     34.04 o 
   1   2   8      105.47       90.93      3.61 o 
   2   2   8      207.52      222.12      6.30 o 
   3   2   8      695.25      717.60      9.79 o 
   4   2   8      361.38      377.55      7.14 o 
   5   2   8        2.88        6.05      2.24 o 
   6   2   8        1.99       -1.79      2.07 o 
   7   2   8        0.01       -2.85      2.85 o 
  -8   3   8        5.82       -0.29      3.08 o 
  -7   3   8       10.49        8.22      2.54 o 
  -6   3   8      352.01      340.39      5.54 o 
  -5   3   8      432.58      424.48      6.86 o 
  -4   3   8       23.39       26.43      2.32 o 
  -3   3   8      580.56      562.31     16.20 o 
  -2   3   8      856.99      920.73     18.28 o 
  -1   3   8      795.15      770.05     29.41 o 
   0   3   8       35.38       40.91      2.86 o 
   1   3   8     1101.55     1104.89     14.40 o 
   2   3   8      132.18      141.70      3.67 o 
   3   3   8      308.49      317.75      5.23 o 
   4   3   8       44.78       43.02      2.72 o 
   5   3   8      131.74      134.18      4.80 o 
   6   3   8      284.04      256.06      8.25 o 
   7   3   8       86.00       86.94      6.07 o 
  -8   4   8       59.32       53.90      6.90 o 
  -7   4   8        1.46       -2.35      2.35 o 
  -6   4   8       21.70       25.71      4.70 o 
  -5   4   8        0.35        0.59      1.24 o 
  -4   4   8       10.21       11.03      1.66 o 
  -3   4   8      107.50      100.24      3.72 o 
  -2   4   8     1024.41     1019.23     27.08 o 
  -1   4   8       17.82       17.59      1.73 o 
   0   4   8     1200.38     1158.31     20.96 o 
   1   4   8      100.05      100.92      3.10 o 
   2   4   8      542.24      541.72      7.65 o 
   3   4   8       54.79       63.74      3.06 o 
   4   4   8     1167.59     1128.00     32.68 o 
   5   4   8      470.22      475.71     13.88 o 
   6   4   8       20.53       20.92      3.79 o 
   7   4   8       59.60       51.47      7.12 o 
  -8   5   8        0.31        2.50      2.39 o 
  -7   5   8        9.16        6.10      2.49 o 
  -6   5   8       16.75       17.28      2.95 o 
  -5   5   8      761.85      768.35     32.61 o 
  -4   5   8      112.23      112.65      3.65 o 
  -3   5   8      199.06      193.61      4.82 o 
  -2   5   8      264.75      253.13      5.33 o 
  -1   5   8      882.69      924.07     11.74 o 
   0   5   8       36.40       36.88      2.29 o 
   1   5   8      344.47      355.13      6.37 o 
   2   5   8       81.76       77.68      3.07 o 
   3   5   8      295.36      293.29      6.12 o 
   4   5   8       10.98       12.96      2.74 o 
   5   5   8      344.35      351.06      9.17 o 
   6   5   8        4.45       -1.07      2.95 o 
   7   5   8       14.27       13.33      4.99 o 
  -8   6   8       22.44       24.67      5.43 o 
  -7   6   8        3.35        3.30      2.28 o 
  -6   6   8        1.88        4.20      2.23 o 
  -5   6   8       34.96       39.71      3.05 o 
  -4   6   8      473.91      479.76     24.45 o 
  -3   6   8        0.47        1.82      1.44 o 
  -2   6   8     1210.82     1134.16     24.99 o 
  -1   6   8       76.72       83.77      3.26 o 
   0   6   8      181.42      175.46      3.53 o 
   1   6   8       84.25       84.40      3.12 o 
   2   6   8      224.68      226.92      5.96 o 
   3   6   8       35.60       43.40      2.61 o 
   4   6   8      323.20      324.50      8.61 o 
   5   6   8       52.38       49.11      4.67 o 
   6   6   8        7.04        6.24      3.26 o 
  -7   7   8       21.15       21.30      4.85 o 
  -6   7   8       14.61       14.70      3.01 o 
  -5   7   8        6.36        8.85      2.14 o 
  -4   7   8       23.96       20.03      2.47 o 
  -3   7   8       22.72       24.43      2.53 o 
  -2   7   8      240.54      230.72      4.75 o 
  -1   7   8     1582.21     1540.70     36.91 o 
   0   7   8       37.12       38.55      2.18 o 
   1   7   8      237.82      224.45      5.61 o 
   2   7   8      138.24      143.84      4.72 o 
   3   7   8       93.88       82.46      3.94 o 
   4   7   8      249.96      253.38      6.32 o 
   5   7   8      391.93      369.59     14.69 o 
   6   7   8      186.23      193.85      7.93 o 
  -7   8   8       21.30       21.59      5.14 o 
  -6   8   8       10.36       11.46      3.12 o 
  -5   8   8        3.28       -0.12      1.78 o 
  -4   8   8      141.49      155.66      5.04 o 
  -3   8   8        0.01        0.77      2.64 o 
  -2   8   8      238.44      233.81      5.71 o 
  -1   8   8      200.99      188.05      5.35 o 
   0   8   8      301.14      293.26      6.44 o 
   1   8   8      216.64      221.17      5.70 o 
   2   8   8      238.14      224.41      6.26 o 
   3   8   8       56.71       58.14      3.69 o 
   4   8   8       52.75       51.57      4.72 o 
   5   8   8       37.27       54.36      5.03 o 
  -6   9   8        7.51        8.40      3.06 o 
  -5   9   8       33.64       35.08      3.26 o 
  -4   9   8        1.71        2.51      1.98 o 
  -3   9   8       36.29       37.42      3.20 o 
  -2   9   8        0.06       -1.17      2.17 o 
  -1   9   8      290.41      283.49      8.36 o 
   0   9   8       19.83       17.76      2.59 o 
   1   9   8       48.22       51.78      3.61 o 
   2   9   8       20.30       20.34      2.86 o 
   3   9   8       57.67       51.27      3.69 o 
   4   9   8       14.24       17.15      3.62 o 
   5   9   8       51.93       54.05      7.78 o 
  -5  10   8        8.47        8.16      3.93 o 
  -4  10   8        4.16        0.18      2.65 o 
  -3  10   8       53.51       57.97      8.08 o 
  -2  10   8        0.16       -1.33      2.53 o 
  -1  10   8        7.24        8.05      2.95 o 
   0  10   8      172.17      169.41      9.91 o 
   1  10   8      107.66      111.71      9.84 o 
   2  10   8       15.39       17.58      3.42 o 
   3  10   8       54.37       57.35      5.14 o 
   4  10   8        1.95        0.86      2.90 o 
  -4  11   8        3.55       -0.05      2.68 o 
  -3  11   8        3.30        2.18      3.14 o 
  -2  11   8       31.87       26.02      5.29 o 
  -1  11   8        0.47       -0.87      2.63 o 
   0  11   8       78.53       81.84     14.39 o 
   1  11   8       12.18        6.37      3.03 o 
   2  11   8        4.19        4.98      3.05 o 
   3  11   8       13.61        9.02      3.57 o 
  -2  12   8       25.20       27.80      4.46 o 
  -1  12   8       16.31       11.60      3.53 o 
   0  12   8       31.83       22.25      4.03 o 
   1  12   8        1.01       -1.16      2.68 o 
  -7   0   9      577.67      569.12     15.72 o 
  -5   0   9      638.39      634.92     15.27 o 
  -3   0   9        0.94        1.03      1.66 o 
  -1   0   9      165.98      199.89      8.22 o 
   1   0   9     2384.23     2356.53     28.79 o 
   3   0   9     1087.95     1056.44     19.83 o 
   5   0   9      181.25      193.53      9.18 o 
   7   0   9      538.59      499.26     21.59 o 
  -8   1   9        0.49        0.42      2.43 o 
  -7   1   9       51.55       58.37      4.46 o 
  -6   1   9      246.55      257.02     10.43 o 
  -5   1   9       81.07       80.40      4.62 o 
  -4   1   9      436.93      426.26      6.92 o 
  -3   1   9        6.21        5.60      1.60 o 
  -2   1   9      406.74      318.57     55.08 o 
  -1   1   9       21.26       26.51      2.84 o 
   0   1   9       57.76       54.74      3.74 o 
   1   1   9       31.16       33.42      4.19 o 
   2   1   9      191.82      183.76      6.22 o 
   3   1   9      172.21      163.59      6.17 o 
   4   1   9     1365.26     1346.15     16.42 o 
   5   1   9      124.25      121.36      4.80 o 
   6   1   9      349.87      350.88      7.63 o 
   7   1   9        8.69        4.87      2.62 o 
  -8   2   9        0.49       -0.89      2.32 o 
  -7   2   9       21.70       19.68      3.24 o 
  -6   2   9       31.99       33.41      3.58 o 
  -5   2   9       17.08       14.04      1.79 o 
  -4   2   9      199.91      201.63      5.26 o 
  -3   2   9      557.84      566.72     15.01 o 
  -2   2   9        0.01       -0.73      1.29 o 
  -1   2   9        0.06       -0.05      1.18 o 
   0   2   9      502.76      525.03      9.49 o 
   1   2   9      132.86      132.36      9.84 o 
   2   2   9      468.32      491.60     10.05 o 
   3   2   9       80.41       72.77      4.03 o 
   4   2   9      273.07      261.52      6.15 o 
   5   2   9       80.33       83.15      5.88 o 
   6   2   9       26.28       22.64      3.11 o 
   7   2   9      203.13      195.34      7.94 o 
  -8   3   9       17.17       25.85      5.14 o 
  -7   3   9      139.69      132.22      6.17 o 
  -6   3   9      134.81      135.49      4.52 o 
  -5   3   9        3.54        2.86      1.58 o 
  -4   3   9      352.20      347.24     15.79 o 
  -3   3   9        8.49        8.32      1.92 o 
  -2   3   9      213.64      226.30      4.43 o 
  -1   3   9      243.37      257.37      6.22 o 
   0   3   9       32.74       30.72      2.59 o 
   1   3   9      150.01      145.50      4.42 o 
   2   3   9     1264.76     1282.39     24.04 o 
   3   3   9       88.52       94.05      3.57 o 
   4   3   9      292.28      292.88      6.78 o 
   5   3   9        4.40        3.99      2.20 o 
   6   3   9      183.99      173.96      7.37 o 
   7   3   9        1.29       -2.90      2.90 o 
  -8   4   9        0.01       -2.79      2.79 o 
  -7   4   9        5.28        3.08      2.94 o 
  -6   4   9      171.95      168.62      4.67 o 
  -5   4   9      231.86      222.61      5.39 o 
  -4   4   9      850.61      870.06     31.40 o 
  -3   4   9      165.34      157.75      4.60 o 
  -2   4   9        2.33        2.64      1.71 o 
  -1   4   9       68.77       75.00      2.93 o 
   0   4   9      388.98      404.21     18.36 o 
   1   4   9      332.92      338.74      8.36 o 
   2   4   9      413.54      420.41     12.27 o 
   3   4   9      979.60      961.48     16.75 o 
   4   4   9        1.98       -0.44      1.81 o 
   5   4   9      368.47      362.34     10.57 o 
   6   4   9       89.04       90.24      5.92 o 
   7   4   9       58.71       57.92      5.55 o 
  -8   5   9        5.91        2.79      3.38 o 
  -7   5   9       14.78       15.49      5.73 o 
  -6   5   9       28.98       21.58      3.17 o 
  -5   5   9       13.13       12.11      2.13 o 
  -4   5   9      195.71      202.05      4.55 o 
  -3   5   9      657.58      625.63     19.17 o 
  -2   5   9       72.42       81.79      3.81 o 
  -1   5   9      129.36      141.00      6.40 o 
   0   5   9      115.64      113.01      4.12 o 
   1   5   9       72.01       77.69      3.69 o 
   2   5   9      133.48      133.21      4.41 o 
   3   5   9      379.88      388.52     11.43 o 
   4   5   9       74.56       69.53      3.95 o 
   5   5   9        0.78        0.00      2.54 o 
   6   5   9       61.47       60.11      5.45 o 
  -7   6   9       13.69        7.49      3.52 o 
  -6   6   9      176.53      169.34      9.11 o 
  -5   6   9       29.37       29.57      2.85 o 
  -4   6   9       66.69       72.62      3.72 o 
  -3   6   9      257.57      247.01      8.72 o 
  -2   6   9        0.19        1.00      1.47 o 
  -1   6   9      141.86      149.22      3.54 o 
   0   6   9       92.17       88.09      2.90 o 
   1   6   9       64.41       68.31      3.05 o 
   2   6   9        0.22       -0.65      1.77 o 
   3   6   9      109.87       97.88      4.62 o 
   4   6   9        8.55       11.57      2.48 o 
   5   6   9       48.66       45.72      4.66 o 
   6   6   9      119.55      117.49     15.05 o 
  -7   7   9       21.72       16.30      4.70 o 
  -6   7   9        9.91       11.82      2.99 o 
  -5   7   9      137.34      138.67      6.09 o 
  -4   7   9       19.09       15.61      2.41 o 
  -3   7   9      338.04      322.29      6.74 o 
  -2   7   9        8.49        7.97      1.81 o 
  -1   7   9        1.47        0.31      1.26 o 
   0   7   9       46.95       41.91      2.36 o 
   1   7   9       12.25       11.94      2.33 o 
   2   7   9      204.78      195.28      5.53 o 
   3   7   9      152.07      159.67      6.89 o 
   4   7   9        9.11        8.01      3.17 o 
   5   7   9       65.87       61.54      7.93 o 
  -6   8   9       90.33       83.57      7.49 o 
  -5   8   9        0.11       -0.46      1.75 o 
  -4   8   9      129.95      136.83      4.90 o 
  -3   8   9       56.45       53.90      3.57 o 
  -2   8   9      496.70      520.45     12.83 o 
  -1   8   9       37.63       36.25      2.31 o 
   0   8   9       16.89       21.87      3.04 o 
   1   8   9       25.70       26.59      3.12 o 
   2   8   9        0.03       -0.72      1.76 o 
   3   8   9        0.71        1.75      1.99 o 
   4   8   9      174.67      178.59      7.36 o 
   5   8   9       12.42        5.73      4.99 o 
  -6   9   9       21.92       24.24      3.89 o 
  -5   9   9       56.60       59.76      6.05 o 
  -4   9   9       18.76       24.86      2.98 o 
  -3   9   9       69.03       69.22      5.17 o 
  -2   9   9        2.76        2.18      4.19 o 
  -1   9   9       36.84       41.66      6.46 o 
   0   9   9        0.19        0.44      1.95 o 
   1   9   9       60.76       63.69      3.92 o 
   2   9   9       13.28       15.19      2.72 o 
   3   9   9        0.09       -2.43      2.43 o 
   4   9   9        0.66        0.05      3.01 o 
  -5  10   9       25.51       26.14      3.32 o 
  -4  10   9       15.42       16.63      3.48 o 
  -3  10   9       15.82       14.52      3.53 o 
  -2  10   9       42.40       40.26      4.52 o 
  -1  10   9       16.15       14.64      3.43 o 
   0  10   9        8.31       12.77      3.38 o 
   1  10   9        0.11       -1.77      2.53 o 
   2  10   9       16.17       19.21      2.99 o 
   3  10   9        0.01        0.26      3.16 o 
  -3  11   9      166.44      163.36     14.83 o 
  -2  11   9        0.26        0.30      3.89 o 
  -1  11   9       57.72       62.35      5.24 o 
   0  11   9        0.44        0.55      2.86 o 
   1  11   9       21.58       25.83      4.01 o 
   2  11   9       45.35       50.75      5.12 o 
  -8   0  10      388.78      453.24     15.42 o 
  -6   0  10        1.94       -0.44      3.23 o 
  -4   0  10      175.27      172.28      9.25 o 
  -2   0  10      285.91      292.06      7.16 o 
   0   0  10       53.12       54.93      5.73 o 
   2   0  10     2086.79     2132.70     29.37 o 
   4   0  10        4.69        3.67      3.82 o 
   6   0  10        8.83        3.97      4.55 o 
  -8   1  10        1.93        2.30      2.82 o 
  -7   1  10       59.16       78.28      5.19 o 
  -6   1  10        8.59       10.18      2.78 o 
  -5   1  10      456.18      482.37      9.88 o 
  -4   1  10       25.77       27.38      2.63 o 
  -3   1  10      266.47      252.42      5.60 o 
  -2   1  10       27.30       26.33      3.38 o 
  -1   1  10      668.84      649.43     10.54 o 
   0   1  10       46.28       44.94      3.84 o 
   1   1  10      795.96      818.55     12.24 o 
   2   1  10     1351.83     1315.30     31.21 o 
   3   1  10       10.96        9.15      2.85 o 
   4   1  10      315.38      305.05      8.46 o 
   5   1  10        3.57        2.81      2.30 o 
   6   1  10        3.71        5.66      2.57 o 
  -8   2  10       17.70       17.98      3.42 o 
  -7   2  10       14.71       10.57      3.30 o 
  -6   2  10        0.77       -1.35      1.35 o 
  -5   2  10       73.23       74.22      3.61 o 
  -4   2  10      793.31      787.69     19.56 o 
  -3   2  10      214.71      214.53      5.26 o 
  -2   2  10      804.83      814.20     32.38 o 
  -1   2  10       25.07       23.57      2.96 o 
   0   2  10      183.72      192.70      6.93 o 
   1   2  10        1.58        1.95      1.72 o 
   2   2  10     1172.49     1254.88     43.38 o 
   3   2  10      552.62      538.54     19.53 o 
   4   2  10       10.17        8.81      2.35 o 
   5   2  10        0.54        3.72      2.26 o 
   6   2  10       28.97       22.46      3.78 o 
  -8   3  10        0.46        4.11      3.82 o 
  -7   3  10      200.86      210.65      5.90 o 
  -6   3  10       31.02       31.87      2.88 o 
  -5   3  10       24.94       27.91      3.01 o 
  -4   3  10      110.74      100.36      5.84 o 
  -3   3  10      362.49      366.49      8.31 o 
  -2   3  10      189.42      186.08      4.32 o 
  -1   3  10      437.51      444.11      6.27 o 
   0   3  10       43.75       45.16      5.73 o 
   1   3  10      429.25      442.96     11.18 o 
   2   3  10      158.56      164.46      5.05 o 
   3   3  10      237.91      244.78      5.67 o 
   4   3  10        6.51        8.99      2.33 o 
   5   3  10       22.99       24.55      3.87 o 
   6   3  10       35.96       36.95      4.63 o 
  -8   4  10        7.03        4.26      3.52 o 
  -7   4  10       15.98        7.34      3.67 o 
  -6   4  10      256.73      256.82      6.16 o 
  -5   4  10      255.29      258.19      6.02 o 
  -4   4  10      764.43      734.24     11.89 o 
  -3   4  10       50.29       56.20      3.52 o 
  -2   4  10      504.07      526.03     10.86 o 
  -1   4  10        2.14        2.21      1.48 o 
   0   4  10      330.27      311.15      7.71 o 
   1   4  10      421.39      410.87      7.24 o 
   2   4  10       91.74       97.75      5.18 o 
   3   4  10       43.60       49.09      3.48 o 
   4   4  10       22.29       19.64      2.74 o 
   5   4  10       29.81       24.09      3.79 o 
   6   4  10       33.58       36.00      4.64 o 
  -7   5  10       51.27       60.66      6.76 o 
  -6   5  10        0.38        1.80      2.86 o 
  -5   5  10       28.48       30.17      4.20 o 
  -4   5  10       13.82       15.98      2.59 o 
  -3   5  10     1462.50     1453.98     44.07 o 
  -2   5  10       13.05       12.18      1.82 o 
  -1   5  10      351.77      364.49     10.50 o 
   0   5  10        0.29       -0.54      2.03 o 
   1   5  10       63.90       74.33      3.74 o 
   2   5  10       10.15       10.21      2.41 o 
   3   5  10      271.77      270.03     19.68 o 
   4   5  10        4.54        5.15      2.74 o 
   5   5  10       85.35       79.86      6.83 o 
   6   5  10       10.94        7.31      3.45 o 
  -7   6  10       13.35       10.28      4.11 o 
  -6   6  10       80.41       81.67      5.80 o 
  -5   6  10        4.28        3.21      2.05 o 
  -4   6  10       60.74       62.62      3.72 o 
  -3   6  10        7.43        5.99      1.80 o 
  -2   6  10      623.43      632.45     31.50 o 
  -1   6  10        2.87        1.30      1.24 o 
   0   6  10      556.84      535.36     13.57 o 
   1   6  10        5.41        3.64      1.61 o 
   2   6  10       51.13       56.78      3.61 o 
   3   6  10      221.22      233.82      9.52 o 
   4   6  10       40.95       35.76      4.24 o 
   5   6  10      132.05      131.15      9.99 o 
  -6   7  10       11.13        8.07      2.89 o 
  -5   7  10       34.46       38.83      4.45 o 
  -4   7  10        4.59        6.23      2.30 o 
  -3   7  10      409.84      415.58      7.84 o 
  -2   7  10       31.26       28.99      2.50 o 
  -1   7  10      136.41      139.32      3.94 o 
   0   7  10       14.72       13.66      2.02 o 
   1   7  10      251.59      233.15     10.05 o 
   2   7  10       90.37      101.13      4.45 o 
   3   7  10       39.05       38.89      3.41 o 
   4   7  10        7.54       12.63      3.27 o 
   5   7  10        3.12        0.73      4.70 o 
  -6   8  10       89.89       86.35      5.45 o 
  -5   8  10       14.56       11.63      2.44 o 
  -4   8  10       53.11       56.70      3.79 o 
  -3   8  10        2.50        2.66      1.92 o 
  -2   8  10      243.93      271.93      7.18 o 
  -1   8  10        3.32        3.02      1.46 o 
   0   8  10       41.69       43.57      3.52 o 
   1   8  10        5.18        5.12      2.31 o 
   2   8  10        4.06        3.78      2.25 o 
   3   8  10        1.67        4.05      3.97 o 
   4   8  10       13.22        7.29      3.38 o 
  -5   9  10        1.61       -2.03      2.03 o 
  -4   9  10        8.75        6.91      2.31 o 
  -3   9  10       92.63      111.50      6.12 o 
  -2   9  10       23.04       18.78      3.55 o 
  -1   9  10      113.54      104.87      8.30 o 
   0   9  10       53.76       55.77      3.88 o 
   1   9  10      136.83      122.78      5.07 o 
   2   9  10      173.89      183.40      5.95 o 
   3   9  10        6.62        3.83      3.21 o 
  -4  10  10        0.26        4.64      3.09 o 
  -3  10  10        0.46        0.92      2.79 o 
  -2  10  10        1.32       -0.36      2.84 o 
  -1  10  10       18.53       17.89      3.82 o 
   0  10  10       19.37       17.12      3.79 o 
   1  10  10       40.38       42.09      3.84 o 
   2  10  10       54.05       61.89      4.58 o 
  -1  11  10        6.74        5.36      3.35 o 
   0  11  10       10.49        9.78      3.36 o 
  -7   0  11        2.68        4.26      3.97 o 
  -5   0  11        1.46       -0.31      1.97 o 
  -3   0  11      123.87      113.41      5.14 o 
  -1   0  11      176.06      151.28      8.22 o 
   1   0  11      632.21      656.80     16.30 o 
   3   0  11      101.74       98.40      7.78 o 
   5   0  11      192.38      197.25     10.72 o 
  -8   1  11       87.01       89.25      6.07 o 
  -7   1  11      121.64      129.26      6.39 o 
  -6   1  11      296.36      287.08      9.14 o 
  -5   1  11        0.15       -0.27      1.66 o 
  -4   1  11        7.16        6.02      1.53 o 
  -3   1  11       18.45       23.08      2.13 o 
  -2   1  11      231.37      227.21      5.53 o 
  -1   1  11        0.25        0.97      2.11 o 
   0   1  11     1035.75      669.87     16.30 o 
   1   1  11      210.05      228.63     13.59 o 
   2   1  11      697.79      692.60     12.15 o 
   3   1  11        5.39        5.72      2.80 o 
   4   1  11      280.89      262.04     11.02 o 
   5   1  11       28.21       24.12      4.01 o 
   6   1  11      117.95      121.47      6.59 o 
  -7   2  11       86.04       81.21      4.22 o 
  -6   2  11      179.79      181.34      5.51 o 
  -5   2  11       99.29       92.21      4.04 o 
  -4   2  11        4.01        3.04      1.75 o 
  -3   2  11       11.28        9.41      2.07 o 
  -2   2  11      131.45      133.78      4.46 o 
  -1   2  11     1180.47     1169.31     15.00 o 
   0   2  11       12.26       12.49      2.65 o 
   1   2  11      510.41      506.18     24.09 o 
   2   2  11        5.03        4.67      2.74 o 
   3   2  11      454.90      431.25     24.53 o 
   4   2  11       31.82       24.34      3.80 o 
   5   2  11      280.85      279.36      7.03 o 
   6   2  11       40.42       43.06      4.81 o 
  -7   3  11        7.88        6.43      2.13 o 
  -6   3  11        0.92       -1.06      1.62 o 
  -5   3  11      276.68      272.03      8.54 o 
  -4   3  11       35.53       41.31      3.99 o 
  -3   3  11       32.67       32.99      2.93 o 
  -2   3  11        2.49        1.82      1.89 o 
  -1   3  11       12.64        9.85      2.10 o 
   0   3  11       40.58       53.53      3.51 o 
   1   3  11     1127.09     1077.35     26.88 o 
   2   3  11       24.03       22.17      2.79 o 
   3   3  11       84.48       80.76      4.93 o 
   4   3  11      222.82      207.94      5.96 o 
   5   3  11       23.90       14.26      3.32 o 
   6   3  11        0.61       -2.85      2.85 o 
  -7   4  11       15.52       15.42      4.55 o 
  -6   4  11        3.93        3.32      1.86 o 
  -5   4  11       34.78       42.11      4.10 o 
  -4   4  11        7.77        6.73      2.54 o 
  -3   4  11      129.21      131.57      5.19 o 
  -2   4  11      242.37      231.72      4.96 o 
  -1   4  11       86.33       76.54      3.27 o 
   0   4  11        0.81        2.03      1.83 o 
   1   4  11      365.71      362.45     20.47 o 
   2   4  11        3.07        5.88      2.14 o 
   3   4  11       41.15       42.31      3.31 o 
   4   4  11       12.79       21.30      5.58 o 
   5   4  11       38.80       40.13      4.67 o 
  -7   5  11        3.69        1.91      3.67 o 
  -6   5  11        0.26        0.83      2.15 o 
  -5   5  11      152.12      144.99      5.48 o 
  -4   5  11       24.90       22.46      2.80 o 
  -3   5  11       43.78       52.73      3.59 o 
  -2   5  11        2.27        3.40      1.64 o 
  -1   5  11       28.17       26.18      2.43 o 
   0   5  11      168.30      168.87      5.19 o 
   1   5  11      267.15      262.79      7.95 o 
   2   5  11      118.60      109.75      5.51 o 
   3   5  11       51.19       53.69      4.87 o 
   4   5  11      182.26      188.29      9.99 o 
   5   5  11       11.56       14.69      5.43 o 
  -6   6  11       76.28       72.57      5.09 o 
  -5   6  11       23.88       32.49      3.14 o 
  -4   6  11      122.01      129.32      4.21 o 
  -3   6  11       31.97       32.89      2.73 o 
  -2   6  11       37.19       41.91      2.78 o 
  -1   6  11        0.01       -1.11      1.48 o 
   0   6  11       28.56       40.07      3.28 o 
   1   6  11      119.78      115.04      7.12 o 
   2   6  11      283.92      293.12      8.24 o 
   3   6  11       24.90       20.25      2.81 o 
   4   6  11      129.61      139.61      6.62 o 
   5   6  11       17.73       19.24      6.17 o 
  -6   7  11       44.77       42.74      4.62 o 
  -5   7  11       79.97       86.98      4.36 o 
  -4   7  11        0.00       -1.83      1.97 o 
  -3   7  11      117.33      126.15      5.05 o 
  -2   7  11       12.12       11.78      1.78 o 
  -1   7  11       67.93       70.60      2.98 o 
   0   7  11       27.34       25.61      3.69 o 
   1   7  11        0.07        2.81      2.22 o 
   2   7  11       22.71       21.48      2.90 o 
   3   7  11        7.18        9.63      3.11 o 
   4   7  11       13.50       12.38      3.60 o 
  -5   8  11        1.55        0.94      2.09 o 
  -4   8  11        3.60        0.61      2.06 o 
  -3   8  11        2.07        0.51      1.97 o 
  -2   8  11       39.55       45.13      2.96 o 
  -1   8  11       13.02        7.84      2.41 o 
   0   8  11       87.58       88.69      4.46 o 
   1   8  11       32.23       33.44      3.39 o 
   2   8  11       70.43       81.28      4.42 o 
   3   8  11       20.05       22.16      7.12 o 
  -4   9  11        0.29       -0.19      2.17 o 
  -3   9  11       10.12        6.98      3.01 o 
  -2   9  11       26.85       31.46      4.20 o 
  -1   9  11       51.31       58.66      5.00 o 
   0   9  11       99.63       93.58      8.06 o 
   1   9  11       42.22       48.37      3.90 o 
   2   9  11        8.54        6.91      2.57 o 
  -2  10  11      122.33      140.64      7.11 o 
  -1  10  11        4.06        2.09      2.99 o 
   0  10  11      156.96      175.38      7.68 o 
   1  10  11        5.04       -0.25      3.03 o 
  -6   0  12      474.99      464.29     10.80 o 
  -4   0  12      187.34      180.50      9.40 o 
  -2   0  12       49.62       53.31      6.02 o 
   0   0  12     1097.46     1081.99     21.44 o 
   2   0  12       43.95       53.75      6.61 o 
   4   0  12       77.80       76.81      7.49 o 
  -7   1  12       28.80       37.31      3.53 o 
  -6   1  12        0.98        1.34      1.92 o 
  -5   1  12       56.15       62.42      3.10 o 
  -4   1  12        1.36        0.45      1.34 o 
  -3   1  12      476.29      450.60     12.57 o 
  -2   1  12       14.44       13.08      2.75 o 
  -1   1  12       30.61       27.94      4.19 o 
   0   1  12       33.68       35.22      5.43 o 
   1   1  12       56.52       64.00      4.87 o 
   2   1  12       95.10       89.79      5.50 o 
   3   1  12      335.17      329.12      9.19 o 
   4   1  12        2.48        2.12      4.19 o 
   5   1  12        0.43       -0.60      2.94 o 
  -7   2  12       25.47       22.13      2.99 o 
  -6   2  12      181.72      188.46      5.78 o 
  -5   2  12       66.77       69.05      3.79 o 
  -4   2  12      149.86      153.42      5.09 o 
  -3   2  12       19.18       17.32      2.54 o 
  -2   2  12      192.63      163.91      6.34 o 
  -1   2  12       80.52       89.17      4.98 o 
   0   2  12      614.36      599.96     15.72 o 
   1   2  12      173.11      145.19     23.35 o 
   2   2  12       13.13       12.24      3.01 o 
   3   2  12       38.91       26.59      3.69 o 
   4   2  12       44.06       40.37      4.39 o 
   5   2  12       96.13      102.23      6.28 o 
  -7   3  12       58.99       57.30      3.90 o 
  -6   3  12       38.50       39.02      3.50 o 
  -5   3  12      384.57      410.59     17.48 o 
  -4   3  12       23.20       20.46      2.57 o 
  -3   3  12      190.57      194.78      5.51 o 
  -2   3  12        4.50        4.70      1.89 o 
  -1   3  12      179.44      194.27      8.67 o 
   0   3  12      573.07      557.97     11.03 o 
   1   3  12        7.55        8.11      2.34 o 
   2   3  12      107.72       94.20      7.78 o 
   3   3  12       67.85       71.67      7.05 o 
   4   3  12        7.52        8.23      2.90 o 
   5   3  12       44.70       52.73      7.64 o 
  -6   4  12       97.61       93.56      7.93 o 
  -5   4  12        0.79        0.15      3.23 o 
  -4   4  12      359.02      376.62      9.45 o 
  -3   4  12        0.48        1.85      1.72 o 
  -2   4  12      225.14      214.58      8.80 o 
  -1   4  12       40.35       44.09      3.42 o 
   0   4  12       26.45       32.60      3.08 o 
   1   4  12       88.51       84.74      4.18 o 
   2   4  12       24.64       27.96      3.47 o 
   3   4  12       10.08       10.10      2.50 o 
   4   4  12       73.37       60.36      7.49 o 
   5   4  12       11.11       11.16      4.85 o 
  -6   5  12       14.97       17.37      3.47 o 
  -5   5  12      154.08      154.46      5.48 o 
  -4   5  12       24.58       20.26      3.48 o 
  -3   5  12       61.29       61.51      4.24 o 
  -2   5  12      121.81      126.46      5.45 o 
  -1   5  12      863.36      842.52     34.32 o 
   0   5  12        1.75        0.66      1.98 o 
   1   5  12       63.40       63.41      4.20 o 
   2   5  12        3.18        4.41      2.29 o 
   3   5  12        0.64       -2.28      2.28 o 
   4   5  12      130.13      111.91      9.40 o 
  -6   6  12      121.18      129.77      6.54 o 
  -5   6  12        1.04        0.21      2.49 o 
  -4   6  12      135.06      155.51      6.18 o 
  -3   6  12       31.29       30.48      2.69 o 
  -2   6  12       73.81       75.29      3.45 o 
  -1   6  12      234.66      217.67      8.65 o 
   0   6  12        2.48        0.02      1.92 o 
   1   6  12        0.05       -0.64      1.88 o 
   2   6  12       18.97       19.99      2.90 o 
   3   6  12       44.27       60.38      5.31 o 
   4   6  12       40.56       37.89      6.76 o 
  -5   7  12      192.50      210.72     15.67 o 
  -4   7  12        7.61        6.05      2.51 o 
  -3   7  12       45.09       46.14      3.05 o 
  -2   7  12        0.38        0.53      1.43 o 
  -1   7  12      279.23      286.73     11.80 o 
   0   7  12       26.48       27.63      3.24 o 
   1   7  12        9.87       11.43      2.66 o 
   2   7  12       30.59       31.83      3.39 o 
   3   7  12        0.01        0.92      2.96 o 
  -4   8  12        0.25       -2.00      2.00 o 
  -3   8  12        0.29       -1.29      1.67 o 
  -2   8  12       94.65       87.06      3.71 o 
  -1   8  12        1.01        0.00      2.14 o 
   0   8  12      141.21      139.65      7.37 o 
   1   8  12      143.89      141.65      6.32 o 
   2   8  12        4.46        5.20      2.47 o 
  -2   9  12        9.17       11.46      3.43 o 
  -1   9  12       18.77       16.36      3.76 o 
   0   9  12       54.67       71.93      6.57 o 
   1   9  12        0.80        0.36      2.15 o 
  -5   0  13       83.28       78.10      5.08 o 
  -3   0  13      382.04      375.40     13.37 o 
  -1   0  13      611.48      569.56     16.30 o 
   1   0  13      259.12      239.25     11.46 o 
   3   0  13       38.99       38.63      6.32 o 
  -6   1  13       16.93       15.07      2.21 o 
  -5   1  13        9.29        5.84      1.90 o 
  -4   1  13       18.40       16.84      2.64 o 
  -3   1  13        3.71        2.06      2.44 o 
  -2   1  13      270.29      259.08     11.16 o 
  -1   1  13       45.10       40.82      6.02 o 
   0   1  13       30.97       24.03      5.07 o 
   1   1  13        0.20       -0.29      2.39 o 
   2   1  13       57.61       58.25      4.93 o 
   3   1  13        1.73       -1.57      2.54 o 
   4   1  13       43.21       43.59      4.62 o 
  -6   2  13        0.70       -0.86      1.42 o 
  -5   2  13       29.48       26.70      2.59 o 
  -4   2  13      102.28      104.05      4.54 o 
  -3   2  13       38.62       35.35      3.24 o 
  -2   2  13       73.52       68.22      4.82 o 
  -1   2  13        9.59       10.21      2.70 o 
   0   2  13       16.02       20.05      3.27 o 
   1   2  13       19.18       17.12      3.32 o 
   2   2  13      101.32       89.63      6.68 o 
   3   2  13       31.38       35.76      4.21 o 
   4   2  13        9.99        7.53      3.26 o 
  -6   3  13        1.84        1.74      2.11 o 
  -5   3  13        0.07        0.97      2.51 o 
  -4   3  13        6.48        6.34      2.06 o 
  -3   3  13      153.22      149.52      9.97 o 
  -2   3  13      158.48      157.59     10.79 o 
  -1   3  13      220.45      212.22      7.37 o 
   0   3  13      300.14      277.95      8.34 o 
   1   3  13        1.67        1.56      2.72 o 
   2   3  13      119.48      115.27      6.23 o 
   3   3  13       25.10       24.11      3.73 o 
   4   3  13       19.96       12.55      3.37 o 
  -6   4  13        0.04       -1.09      2.84 o 
  -5   4  13        0.48        2.46      2.85 o 
  -4   4  13       67.19       70.21      3.92 o 
  -3   4  13      131.61      133.99      4.92 o 
  -2   4  13       11.73        9.99      2.34 o 
  -1   4  13        1.16        1.30      2.33 o 
   0   4  13       28.78       27.08      3.01 o 
   1   4  13       33.44       30.78      3.27 o 
   2   4  13      200.25      207.29      6.29 o 
   3   4  13      108.52       97.44     16.82 o 
   4   4  13        1.20        2.79      4.26 o 
  -5   5  13       54.03       55.01      9.55 o 
  -4   5  13        4.38        2.78      1.97 o 
  -3   5  13       56.95       53.97      3.49 o 
  -2   5  13      271.01      273.31     11.15 o 
  -1   5  13       95.69      109.24      5.95 o 
   0   5  13        4.35        4.68      2.36 o 
   1   5  13       25.67       28.54      3.14 o 
   2   5  13       96.66      104.02      8.45 o 
   3   5  13        8.66        6.97      3.09 o 
  -5   6  13        0.02       -2.51      3.01 o 
  -4   6  13      141.52      131.74      5.53 o 
  -3   6  13       15.73       14.72      2.29 o 
  -2   6  13      120.99      121.43      4.28 o 
  -1   6  13       25.56       26.74      3.91 o 
   0   6  13        5.64        3.97      3.77 o 
   1   6  13       39.97       40.07      7.34 o 
   2   6  13       84.26      104.96     16.45 o 
   3   6  13       12.25       16.63      5.07 o 
  -4   7  13       90.64      101.45      4.19 o 
  -3   7  13        4.85        4.97      1.92 o 
  -2   7  13        2.96        2.47      1.75 o 
  -1   7  13       49.16       57.52      3.58 o 
   0   7  13        3.46        2.42      2.75 o 
   1   7  13      100.22      113.42      9.06 o 
   2   7  13       48.21       50.51      4.08 o 
  -2   8  13      222.93      240.76      5.88 o 
  -1   8  13        1.15        3.60      2.50 o 
   0   8  13      139.47      152.75      8.24 o 
  -6   0  14        0.57        0.60      2.44 o 
  -4   0  14      381.28      373.34     14.25 o 
  -2   0  14      368.54      352.49     13.51 o 
   0   0  14        4.66        4.41      3.67 o 
   2   0  14      316.33      349.99     14.10 o 
  -5   1  14       58.89       56.43      3.30 o 
  -4   1  14       19.84       16.57      2.73 o 
  -3   1  14       18.02       16.90      3.32 o 
  -2   1  14        1.40       -0.82      2.49 o 
  -1   1  14       51.26       46.33      4.46 o 
   0   1  14       25.03       17.95      3.41 o 
   1   1  14      387.79      397.73     10.49 o 
   2   1  14        0.13        1.31      2.85 o 
   3   1  14      174.26      183.66      7.69 o 
  -5   2  14       12.36       13.09      2.43 o 
  -4   2  14      119.80       93.64     10.37 o 
  -3   2  14        0.49       -0.21      2.49 o 
  -2   2  14      139.02      134.24      8.96 o 
  -1   2  14        8.19        2.69      2.59 o 
   0   2  14        7.53       13.39      3.82 o 
   1   2  14        6.23        2.16      3.75 o 
   2   2  14      177.33      177.58     15.72 o 
   3   2  14       12.22        7.92      3.16 o 
  -5   3  14      100.34       99.57      4.74 o 
  -4   3  14       15.12       11.43      2.65 o 
  -3   3  14      268.67      253.65     11.84 o 
  -2   3  14       92.98       94.40      7.56 o 
  -1   3  14       12.67        9.88      2.90 o 
   0   3  14       37.02       37.36     10.72 o 
   1   3  14      169.39      183.28     12.70 o 
   2   3  14        8.33        8.36      3.21 o 
   3   3  14       25.53       26.53      4.35 o 
  -5   4  14       35.29       38.49      3.67 o 
  -4   4  14       20.18       20.43      2.86 o 
  -3   4  14        0.62        2.02      2.04 o 
  -2   4  14       99.04      104.45      8.45 o 
  -1   4  14        2.64        1.38      2.54 o 
   0   4  14       44.55       39.82      4.26 o 
   1   4  14        0.16       -0.58      2.65 o 
   2   4  14       53.33       56.60      6.68 o 
  -4   5  14       50.51       50.34      3.83 o 
  -3   5  14      210.57      207.77      6.30 o 
  -2   5  14       82.15       84.61      5.50 o 
  -1   5  14        0.73       -1.27      2.02 o 
   0   5  14        2.69        0.01      2.07 o 
   1   5  14       13.79       15.62      3.00 o 
   2   5  14        2.90        2.11      2.95 o 
  -3   6  14        4.05        2.87      2.32 o 
  -2   6  14       15.37       17.84      3.17 o 
  -1   6  14       77.37       77.96      6.33 o 
   0   6  14       85.17       78.78      4.60 o 
   1   6  14       30.63       29.29      4.45 o 
  -1   7  14       21.43       21.00      5.73 o 
  -3   0  15        0.46       -1.76      3.52 o 
  -1   0  15      105.12      104.13      8.22 o 
   1   0  15        0.21       -3.38      3.38 o 
  -4   1  15        0.49        2.74      2.84 o 
  -3   1  15        5.59        2.25      2.43 o 
  -2   1  15      110.28       95.32      8.08 o 
  -1   1  15        0.08        0.29      2.39 o 
   0   1  15       58.63       59.35      5.36 o 
   1   1  15        0.18       -2.49      2.49 o 
   2   1  15        3.67        0.58      2.96 o 
  -4   2  15       11.30        4.22      2.34 o 
  -3   2  15       10.35       11.83      3.06 o 
  -2   2  15       40.74       37.86      6.02 o 
  -1   2  15       60.90       56.10      4.93 o 
   0   2  15       14.00       13.44      4.99 o 
   1   2  15        0.39       -2.60      2.60 o 
   2   2  15       73.50       88.91      6.12 o 
  -4   3  15        3.45        2.41      2.28 o 
  -3   3  15       24.85       24.13      3.94 o 
  -2   3  15        0.28       -2.28      2.28 o 
  -1   3  15       11.42       10.30      3.07 o 
   0   3  15       27.81       36.34      4.47 o 
   1   3  15        0.34       -0.55      3.30 o 
  -3   4  15       13.52       12.60      3.36 o 
  -2   4  15       59.93       54.38      4.93 o 
  -1   4  15        1.76       -1.99      3.89 o 
   0   4  15       33.22       34.26      4.56 o 
   1   4  15        4.55        9.31      3.55 o 
  -2   5  15        0.38       -2.43      2.43 o 
  -1   5  15        0.94       -1.13      2.59 o 
  -2   0  16       35.16       25.41      5.43 o 
  -2   1  16       11.25        7.05      4.41 o 
  -1   1  16      272.10      278.37     17.99 o 
                                                 
